# Supplementary material for: SINE transcription by RNA polymerase III is suppressed by histone methylation but not by DNA methylation
Source: Nat Commun. 2015 Mar 23;6:6569. doi: 10.1038/ncomms7569 (PMC4382998; doi:10.1038/ncomms7569)
Supplement: Supplementary Dataset 1 — Dataset for pol III ChIP-Seq and ChIP-BS-Seq analyses. A key is provided in the description sheet. [file ncomms7569-s2.xlsx]

## Sheet: SupplementaryData1 Description
Supplementary Data 1
Contains output of ChIP-seq and bisulfite sequencing analysis, using DefinedRegionScanSeqs and ScoreMethylatedRegions, respectively, from the USeq package (useq.sourceforge.net).
See Materials and Methods for details about analysis.
Column header descriptions
Defined Region Scan Seqs output
#Name	Name of Gene as annotated by gtRNAdb.org or RepeatMasker
Chr	chromosome
Strand	strand of the defined region
Start	start bp coordinate (0 based) for the defined region
Stop	stop bp coordinate (end excluded) for the defined region
TotalRegionBPs	total bps in defined region
pVal	uncorrected binomial p-value (transformed as -10*log(p-value) )
qValFDR	FDR estimation derived from the binomial p-value using Storey's q-value method (transformed as -10*log(q-value) )
Log2((sumT+1)/(sumC+1))	normalized log2 ratio
tSumPlus	number of reads from the treatment + strand
tSumMinus	number of reads from the treatment - strand
tRPKM	treatment reads per kb of interrogated region per total million mapped reads
cSumPlus	number of reads from the control + strand
cSumMinus	number of reads from the control - strand
cRPKM	control reads per kb of interrogated region per total million mapped reads
ScoreMethylatedRegions output
FractionMeth	Fraction of methylated C's in the region
NumNonCon	Number of nonconverted C's in the region (i.e., methylated)
NumTotal	Number of total C's covered by the reads within the region
NumNonConPlus	Number of nonconverted C's (i.e., methylated) in the region on the + strand
NumConPlus	Number of converted C's (i.e., unmethylated cytosines converted to thymine) in the region on the + strand
NumNonConMinus	Number of nonconverted C's (i.e., methylated) in the region on the - strand
NumConMinus	Number of converted C's (i.e., unmethylated cytosines converted to thymine) in the region on the - strand

## Sheet: SupplementaryData1
#Name	Chr	Strand	Start	Stop	TotalRegionBPs	RPC155_pVal	RPC155_qValFDR	RPC155_Log2((sumT+1)/(sumC+1))	RPC155_tSumPlus	RPC155_tSumMinus	RPC155_tRPKM	Input_cSumPlus	Input_cSumMinus	Input_cRPKM	RPC155_FractionMeth	RPC155_NumNonCon	RPC155_NumTotal	RPC155_NumNonConPlus	RPC155_NumConPlus	RPC155_NumNonConMinus	RPC155_NumConMinus	Input_FractionMeth	Input_NumNonCon	Input_NumTotal	Input_NumNonConPlus	Input_NumConPlus	Input_NumNonConMinus	Input_NumConMinus	GenomeVersion=H_sapiens_Mar_2006, TotalTreatObs=45071013, TotalCtrlObs=95466623
AluYa5	chr1	-	100198828	100199138	310	379.165	357.967	5.51696	86	0	6.15516	0	3	0.10137	0.218045	29	133	22	65	7	39	0.241935	30	124	15	56	15	38
AluY	chr1	+	10174559	10174856	297	108.117	92.8213	1.55983	88	2	6.7234	60	4	2.25721	0.116279	20	172	16	108	4	44	0.16055	35	218	35	183	0	0
AluSp	chr1	+	102395558	102395828	270	111.107	95.5357	3.96407	1	28	2.38307	3	0	0.116387	0.0714286	1	14	1	13	0	0	0.0641026	5	78	2	35	3	38
AluY	chr1	+	10265569	10265876	307	297.982	277.666	5.20116	64	5	4.9867	3	0	0.10236	0.151899	156	1027	132	709	24	162	0.155172	9	58	9	49	0	0
AluY	chr1	+	107865641	107865970	329	346.152	325.297	4.7096	4	82	5.7997	6	0	0.191031	0.13094	372	2841	6	64	366	2405	0.057377	7	122	7	101	0	14
AluJo	chr1	-	11103161	11103295	134	103.718	88.7413	5.50719	17	4	3.4771	0	0	0	0.00452489	1	221	0	101	1	119	0	0	0	0	0	0	0
AluJb	chr1	+	111908512	111908651	139	90.4437	76.4294	3.48727	0	26	4.15013	4	0	0.301435	0	0	81	0	0	0	81	0	0	35	0	20	0	15
AluY	chr1	+	113167377	113167686	309	161.834	144.06	4.16931	39	3	3.01574	3	1	0.135597	0.225806	84	372	67	163	17	125	0.255319	12	47	8	29	4	6
AluY	chr1	+	113325032	113325340	308	97.5939	82.9861	3.8092	22	4	1.87295	3	0	0.102028	0.165323	82	496	74	360	8	54	0.111111	6	54	6	48	0	0
AluSg	chr1	-	113423885	113424160	275	136.963	120.13	2.86163	34	17	4.11472	6	8	0.533266	0.0876191	46	525	23	230	23	249	0.119863	35	292	18	129	17	128
AluJb	chr1	-	114856655	114856942	287	122.653	106.487	2.54835	26	26	4.01998	6	12	0.65696	0.185366	190	1025	50	363	140	472	0.188406	78	414	10	55	68	281
AluY	chr1	+	115460315	115460614	299	147.669	130.401	4.31054	25	12	2.74557	1	2	0.105099	0.212279	204	961	181	652	23	105	0.27907	12	43	0	0	12	31
AluSx	chr1	-	12596353	12596662	309	124.636	108.361	3.50319	0	37	2.65672	5	1	0.203395	0.0451843	38	841	2	31	36	772	0.0789474	6	76	6	67	0	3
AluJ/FRAM	chr1	+	141479026	141479080	54	170.118	152.127	2.22802	88	0	36.1569	31	8	7.56518	0.00396668	10	2521	10	2511	0	0	0.00536193	4	746	4	742	0	0
AluJ/FRAM	chr1	+	141482222	141482277	55	97.0055	82.4248	2.15525	50	0	20.1702	17	6	4.3804	0.0015873	2	1260	2	1258	0	0	0	0	390	0	390	0	0
AluSx	chr1	+	141509140	141509451	311	180.052	161.833	3.2765	58	1	4.20915	9	3	0.404175	0.00194742	2	1027	2	1022	0	3	0.00406504	1	246	1	245	0	0
AluJb	chr1	+	141671895	141672177	282	98.7791	84.1061	5.43838	19	1	1.57356	0	0	0	0.00775194	5	645	1	331	4	309	0	0	79	0	0	0	79
AluSg	chr1	+	141774019	141774113	94	133.179	116.491	3.32132	42	0	9.91343	8	0	0.891478	0	0	459	0	459	0	0	0	0	70	0	70	0	0
Alu	chr1	-	141908979	141909042	63	110.529	95.0254	2.26528	0	54	19.0176	5	18	3.82416	0.0042735	6	1404	0	0	6	1398	0.0147275	10	679	0	0	10	669
AluYa5	chr1	-	14199864	14200163	299	99.1252	84.4315	3.25144	31	0	2.30035	4	2	0.210198	0.242424	24	99	24	75	0	0	0.2	10	50	3	9	7	31
AluSg	chr1	+	142225734	142225828	94	105.739	90.6495	3.19015	34	0	8.02516	7	0	0.780043	0	0	340	0	340	0	0	0	0	23	0	23	0	0
MIR	chr1	-	142355941	142356171	230	120.37	104.272	2.1156	7	58	6.2703	9	22	1.41183	0.0163934	6	366	0	57	6	303	0	0	286	0	113	0	173
AluSx	chr1	-	142360160	142360471	311	83.4164	70.041	1.78902	2	53	3.92378	18	15	1.11148	0.00199005	2	1005	0	16	2	987	0.00200803	1	498	0	63	1	434
AluSx	chr1	-	142779649	142779951	302	107.955	92.6875	3.69029	10	20	2.20403	1	3	0.13874	0.156146	94	602	47	279	47	229	0.0576923	3	52	0	1	3	48
AluSg	chr1	+	143697029	143697335	306	103.181	88.2591	1.83709	49	18	4.85798	24	15	1.33503	0.0586011	31	529	20	416	11	82	0.0944742	53	561	41	382	12	126
tRNALys-CTT	chr1	-	144106878	144106951	73	1824.49	1793.73	5.88144	324	93	126.741	6	8	2.00888	0.00232558	17	7310	10	4952	7	2341	0	0	159	0	97	0	62
AluJb	chr1	-	144107969	144108092	123	124.44	108.206	4.42725	3	27	5.41151	2	0	0.170323	0.00193798	1	516	0	233	1	282	0	0	44	0	12	0	32
tRNAHis-GTG	chr1	-	144108237	144108309	72	249.554	230.034	4.70273	2	59	18.7975	1	3	0.581937	0.00631579	9	1425	3	551	6	865	0	0	60	0	32	0	28
tRNAGly-TCC	chr1	-	144109220	144109292	72	899.94	874.524	4.56989	128	107	72.4166	11	9	2.90968	0.00171929	11	6398	0	995	11	5392	0	0	145	0	107	0	38
tRNAGlu-CTC	chr1	-	144110589	144110661	72	2383.97	2351.53	6.07074	283	256	166.096	10	6	2.32775	0.00352734	16	4536	2	1807	14	2713	0	0	244	0	210	0	34
AluJb	chr1	+	144110703	144110982	279	292.71	272.481	2.6174	106	21	10.0996	29	14	1.61441	0.00181105	12	6626	1	1467	11	5147	0.000969932	1	1031	0	305	1	725
AluY	chr1	-	144284629	144284922	293	98.7791	84.1061	5.43838	7	13	1.51449	0	0	0	0.235294	120	510	40	175	80	215	0	0	0	0	0	0	0
AluSx	chr1	+	145331672	145331924	252	101.114	86.354	3.42725	30	0	2.64133	4	1	0.207835	0	0	114	0	58	0	56	0.0126582	1	79	0	44	1	34
tRNA-Asn-AAC	chr1	+	146614738	146614814	76	451.722	429.8	4.30684	81	40	35.3244	6	6	1.65393	0.0264493	172	6503	59	1264	113	5067	0.0192308	5	260	0	133	5	122
AluSx	chr1	+	146821683	146821946	263	138.291	121.412	5.91427	15	13	2.36214	0	0	0	0.122476	91	743	51	302	40	350	0	0	0	0	0	0	0
tRNAAsn-GTT	chr1	-	146864937	146865011	74	322.947	302.343	4.62368	12	69	24.286	0	6	0.849313	0.0207342	122	5884	75	4811	47	951	0.0152284	3	197	3	146	0	48
MIRm	chr1	-	147298974	147299066	92	153.944	136.384	2.0426	0	89	21.4637	8	37	5.12357	0	0	461	0	0	0	461	0.00363636	2	550	0	29	2	519
AluSx	chr1	-	147560299	147560598	299	156.962	139.307	3.21131	6	46	3.85865	1	10	0.385363	0.165462	229	1384	29	144	200	1011	0.187755	46	245	9	41	37	158
tRNAVal-CAC	chr1	-	147561289	147561360	71	1560.82	1532.05	5.37586	289	83	116.248	15	3	2.6556	0.0491032	167	3401	70	2551	97	683	0.0245399	4	163	3	117	1	42
tRNAVal-CAC	chr1	-	147565178	147565251	73	878.864	853.725	5.45067	3	203	62.6105	0	9	1.29142	0.0401683	210	5228	39	866	171	4152	0.0451128	6	133	2	52	4	75
AluSq	chr1	+	14760703	14761007	304	83.9622	70.535	5.20978	11	6	1.24073	0	0	0	0.0987342	39	395	29	219	10	137	0	0	0	0	0	0	0
AluSx	chr1	+	147660701	147661003	302	93.8401	79.5294	5.36613	10	9	1.39588	0	0	0	0.0773694	40	517	24	227	16	250	0	0	0	0	0	0	0
AluJb	chr1	-	147932848	147933109	261	88.8176	74.8622	2.57108	30	6	3.0603	7	5	0.481603	0.00978793	6	613	6	477	0	130	0.0357143	7	196	1	60	6	129
tRNA-His-CAY_	chr1	-	147945517	147945585	68	98.7791	84.1061	5.43838	20	0	6.52565	0	0	0	0.0526316	7	133	7	92	0	34	0	0	0	0	0	0	0
AluSx	chr1	-	147945841	147946142	301	98.8902	84.2138	2.54998	2	39	3.02218	3	11	0.487203	0.160972	212	1317	1	13	211	1092	0.187328	68	363	9	40	59	255
tRNA-derived-pseudogeneORtRNA-Gly-GGG	chr1	-	147946833	147946904	71	1566.43	1537.38	5.97143	102	253	110.936	7	4	1.62287	0.0066187	23	3475	5	795	18	2657	0	0	293	0	70	0	223
tRNAVal-CAC	chr1	-	147950711	147950785	74	1418.82	1390.78	7.70959	53	243	88.7488	0	2	0.283104	0.0177739	61	3432	14	829	47	2542	0.0344828	1	29	0	16	1	12
AluJo/FLAM	chr1	-	148765469	148765597	128	87.4286	73.6397	3.9879	18	4	3.81343	0	2	0.16367	0.0884956	10	113	0	12	10	91	0.228571	8	35	8	24	0	3
AluYb8	chr1	+	148827028	148827339	311	148.216	130.852	4.06363	33	6	2.78232	2	2	0.134725	0.324123	305	941	305	630	0	6	0.333333	36	108	28	44	8	28
AluYb8	chr1	+	149031599	149031900	301	124.738	108.454	4.10393	31	1	2.35877	3	0	0.104401	0.257492	232	901	232	669	0	0	0.207317	17	82	8	8	9	57
AluSg	chr1	+	149284082	149284390	308	103.33	88.4012	3.29657	27	5	2.30516	6	0	0.204056	0.304348	98	322	98	224	0	0	0.244444	33	135	27	83	6	19
AluJb	chr1	-	149795530	149795787	257	593.812	570.72	3.84565	4	172	15.1944	12	13	1.01896	0.00649351	5	770	0	94	5	671	0.169811	63	371	54	103	9	205
tRNAMet-CAT-i	chr1	+	151910349	151910421	72	1275.7	1248.16	5.41656	65	237	93.063	7	7	2.03678	0.00448934	32	7128	21	2734	11	4362	0	0	172	0	145	0	27
AluY	chr1	-	151975853	151976166	313	120.063	103.998	2.62388	43	6	3.4734	8	8	0.535456	0.0608899	26	427	2	267	24	134	0.248	62	250	55	88	7	100
MIRb	chr1	-	151992682	151992751	69	105.739	90.6495	3.19015	24	10	10.9328	7	0	1.06267	0	0	219	0	177	0	42	0	0	200	0	140	0	60
AluSg	chr1	-	152604954	152605262	308	98.7791	84.1061	5.43838	5	15	1.44073	0	0	0	0.075	27	360	4	125	23	208	0	0	11	0	0	0	11
AluSx	chr1	-	154016203	154016513	310	97.5939	82.9861	3.8092	3	23	1.86086	0	3	0.10137	0.107664	59	548	9	69	50	420	0.0483871	3	62	1	49	2	10
AluSq	chr1	-	157262700	157263012	312	89.422	75.4284	2.64645	3	32	2.48895	2	9	0.369306	0.153595	47	306	9	71	38	188	0.195652	36	184	5	21	31	127
AluJb	chr1	+	15906221	15906510	289	91.881	77.7828	4.50719	21	0	1.61222	1	0	0.0362452	0	0	122	0	122	0	0	0	0	35	0	35	0	0
tRNAVal-CAC	chr1	-	159636113	159636186	73	2768.37	2733.12	5.76418	570	71	194.822	16	8	3.44379	0.00308914	28	9064	8	6445	20	2591	0	0	318	0	208	0	110
tRNAGlu-TTC	chr1	-	159658506	159658578	72	649.86	626.205	5.94547	107	38	44.6826	1	3	0.581937	0.00373657	16	4282	4	3064	12	1202	0.171642	23	134	7	71	16	40
tRNAAsn-GTT	chr1	-	159664490	159664564	74	1069.45	1043.08	5.2781	230	26	76.7558	11	2	1.84018	0.0223552	127	5681	123	4652	4	902	0.1	35	350	23	255	12	60
tRNAAsp-GTC	chr1	-	159677238	159677310	72	231.894	212.609	4.07085	49	14	19.4138	2	5	1.01839	0.0858135	173	2016	73	863	100	980	0.123762	50	404	27	200	23	154
tRNAAsp-GTC	chr1	-	159706828	159706900	72	301.276	280.896	7.02466	0	61	18.7975	0	0	0	0.0850885	101	1187	20	248	81	838	0	0	0	0	0	0	0
tRNAGly-GCC	chr1	-	159760260	159760331	71	2455.12	2422.24	6.46576	380	162	169.373	10	2	1.7704	0.00157922	9	5699	6	4231	3	1459	0.0133333	4	300	4	296	0	0
tRNALeu-CAG	chr1	-	159766755	159766838	83	1792.72	1762.36	6.15058	209	193	107.461	4	7	1.38824	0.00950251	68	7156	34	4599	34	2489	0.0366667	11	300	5	196	6	93
tRNAGly-TCC	chr1	+	159767526	159767598	72	2020.76	1988.9	6.69578	2	438	135.589	0	8	1.16387	0.00538642	23	4270	9	1124	14	3123	0	0	164	0	6	0	158
tRNAAsn-GTT	chr1	+	159776654	159776728	74	1435.57	1407.38	5.96976	191	134	97.4438	6	4	1.41552	0.00113572	8	7044	1	2838	7	4198	0	0	242	0	69	0	173
tRNA-Gly-GGA	chr1	+	159849131	159849201	70	1117.52	1090.93	5.76353	3	253	81.1418	2	7	1.34677	0.0137038	36	2627	18	922	18	1669	0.153333	23	150	0	11	23	116
tRNA-Asn-AAC	chr1	+	159858088	159858161	73	344.014	323.173	3.98927	47	50	29.4816	7	5	1.7219	0.0197601	56	2834	7	873	49	1905	0.0110497	2	181	0	40	2	139
AluY	chr1	-	160693579	160693869	290	310.78	290.283	4.05753	8	78	6.57965	2	8	0.361202	0.144758	359	2480	27	114	332	2007	0.261468	57	218	48	88	9	73
AluSg	chr1	+	161100152	161100439	287	113.596	97.9522	5.63567	23	0	1.77807	0	0	0	0.0845481	29	343	29	314	0	0	0.210526	4	19	2	6	2	9
AluYb8	chr1	+	161233157	161233386	229	106.154	91.007	4.69586	20	4	2.3253	1	0	0.0457418	0.267054	184	689	145	363	39	142	0.0833333	2	24	2	22	0	0
FLAM_C	chr1	-	163769587	163769717	130	251.887	232.313	6.76852	49	2	8.70421	0	0	0	0.0517241	9	174	5	145	4	20	0	0	0	0	0	0	0
AluY	chr1	-	163988113	163988415	302	743.731	719.428	3.94059	3	214	15.9425	1	28	1.00586	0.181726	360	1981	6	39	354	1582	0.178344	56	314	0	0	56	258
AluYg6	chr1	+	165835319	165835620	301	88.6639	74.7493	3.69586	21	3	1.76908	3	0	0.104401	0.203883	105	515	97	361	8	49	0.26506	22	83	18	53	4	8
tRNAPro-CGG	chr1	+	165950585	165950657	72	1159.38	1132.4	5.94889	134	128	80.7368	4	4	1.16387	0.00601504	16	2660	4	677	12	1967	0	0	150	0	62	0	88
tRNAPro-AGG	chr1	-	165951348	165951420	72	224.425	205.297	3.59528	0	68	20.9546	6	5	1.60033	0.00118906	2	1682	0	30	2	1650	0	0	155	0	0	0	155
AluJb	chr1	+	167021775	167021890	115	212.363	193.506	4.50158	0	53	10.2254	0	4	0.364343	0.0046729	1	214	0	0	1	213	0	0	62	0	32	0	30
tRNAGlu-TTC	chr1	-	16734360	16734432	72	228.551	209.345	5.21131	22	30	16.0241	2	0	0.290968	0.041841	50	1195	32	278	18	867	0.204545	18	88	10	31	8	39
AluSx	chr1	-	16744042	16744344	302	101.319	86.4989	1.9566	24	36	4.40806	20	12	1.10992	0.246442	329	1335	18	143	311	863	0.24507	174	710	20	97	154	439
tRNAGly-CCC	chr1	-	16745020	16745091	71	938.401	912.775	8.65623	151	39	59.3742	0	0	0	0.017192	36	2094	22	1599	14	459	0	0	0	0	0	0	0
tRNAGly-CCC	chr1	-	16877352	16877423	71	450.389	428.485	6.11948	89	9	30.6246	2	0	0.295067	0.00477897	4	837	3	664	1	169	0.117647	8	68	0	6	8	54
AluY	chr1	-	169193561	169193872	311	101.114	86.354	3.42725	2	28	2.14025	4	1	0.168406	0.19135	146	763	16	87	130	530	0.0291262	3	103	0	0	3	100
tRNAGly-CCC	chr1	+	16926366	16926437	71	910.08	884.622	5.63036	6	204	65.6241	0	8	1.18027	0.00955921	18	1883	1	169	17	1696	0.0582524	6	103	2	22	4	75
AluJb	chr1	-	169820568	169820839	271	88.3342	74.46	3.27773	4	23	2.21053	1	4	0.193263	0.11146	71	637	12	143	59	423	0.0574713	5	87	3	56	2	26
tRNA-derived_pseudogene	chr1	+	17059279	17059352	73	152.282	134.834	4.34854	34	4	11.5495	0	3	0.430474	0.103203	58	562	54	478	4	26	0.164557	13	79	3	8	10	58
tRNAGly-CCC	chr1	+	17061002	17061073	71	825.376	800.569	5.82597	17	170	58.4367	2	4	0.8852	0.0198711	37	1862	16	225	21	1600	0	0	117	0	76	0	41
tRNAGlu-TTC	chr1	+	17071664	17071736	72	115.703	99.8788	4.8092	9	17	8.01205	0	1	0.145484	0.0302725	30	991	27	815	3	146	0.181818	16	88	8	41	8	31
AluSx	chr1	-	17090523	17090835	312	84.6494	71.0855	1.93286	2	48	3.55564	6	21	0.906479	0.116412	61	524	0	64	61	399	0.111538	58	520	4	63	54	399
AluSg1	chr1	-	17109787	17110096	309	96.6309	82.1503	4.57286	11	11	1.57967	0	1	0.0338992	0.159011	90	566	50	333	40	143	0.0714286	3	42	0	34	3	5
FLAM_C	chr1	-	171959935	171960066	131	88.1182	74.264	2.88887	0	31	5.25041	1	7	0.639686	0.127753	29	227	0	0	29	198	0.0410959	3	73	0	6	3	64
AluSx	chr1	+	172086716	172087025	309	146.255	129.017	3.22245	44	4	3.44656	6	4	0.338992	0.145553	54	371	51	268	3	49	0.15894	24	151	8	57	16	70
MIR	chr1	-	178842162	178842248	86	99.1633	84.4452	3.59235	25	3	7.22374	2	2	0.487203	0.0129032	2	155	0	137	2	16	0.0652174	3	46	3	33	0	10
AluSx	chr1	+	182133004	182133323	319	548.801	526.054	5.72055	122	2	8.6245	1	3	0.131346	0.0276225	84	3041	81	2909	3	48	0	0	45	0	45	0	0
AluSg1	chr1	-	1834246	1834554	308	116.811	100.905	3.782	25	7	2.30516	3	1	0.136037	0.0994475	18	181	4	55	14	108	0	0	73	0	73	0	0
AluY	chr1	-	190081514	190081823	309	87.1397	73.4179	4.43838	11	9	1.43607	1	0	0.0338992	0.184116	102	554	37	234	65	218	0.208333	5	24	0	0	5	19
AluSg	chr1	+	191069114	191069419	305	98.7791	84.1061	5.43838	18	2	1.4549	0	0	0	0.130641	55	421	50	324	5	42	0	0	0	0	0	0	0
AluY	chr1	+	193816285	193816596	311	104.212	89.1491	3.06148	34	1	2.49695	8	0	0.26945	0.136816	165	1206	143	956	22	85	0.135385	44	325	44	281	0	0
AluY	chr1	+	196537021	196537322	301	93.1203	78.8494	3.75364	8	17	1.84279	3	0	0.104401	0.207807	181	871	44	111	137	579	0.22449	22	98	0	0	22	76
AluSq	chr1	+	198254373	198254679	306	106.994	91.7536	2.68389	2	40	3.0453	8	5	0.445011	0.0184049	6	326	6	73	0	247	0.0764331	24	314	17	204	7	86
AluSx	chr1	+	201831391	201831673	282	230.514	211.278	3.39453	7	67	5.82218	5	9	0.520029	0.0619195	20	323	16	198	4	105	0.0828729	30	362	28	291	2	41
tRNALys-TTT	chr1	+	202742277	202742350	73	2474.5	2441.38	6.47636	355	191	165.948	3	9	1.7219	0.0033557	28	8344	9	2719	19	5597	0	0	125	0	22	0	103
tRNALys-TTT	chr1	-	202742780	202742853	73	680.747	656.896	4.35429	15	168	55.62	9	9	2.58284	0.00180925	7	3869	4	2145	3	1717	0	0	372	0	260	0	112
AluSg	chr1	-	202788076	202788372	296	162.294	144.506	2.91353	60	0	4.49741	12	4	0.566209	0	0	22	0	0	0	22	0.145833	14	96	0	0	14	82
AluSc	chr1	-	203456858	203457153	295	84.6705	71.1016	2.46416	14	22	2.70759	5	8	0.461604	0.1883	206	1094	58	264	148	624	0.174033	63	362	22	84	41	215
AluSg	chr1	-	207396581	207396892	311	333.176	312.447	4.13863	90	1	6.49208	8	2	0.336812	0.0429575	104	2421	101	2296	3	21	0.016129	2	124	2	122	0	0
AluY	chr1	+	208226291	208226594	303	84.1583	70.6949	2.84229	4	26	2.19675	4	4	0.276564	0.12	12	100	10	67	2	21	0.11875	19	160	11	71	8	70
MIRb	chr1	-	212729107	212729343	236	92.0128	77.8519	4.05071	14	9	2.16231	0	2	0.0887701	0.0714286	12	168	7	79	5	77	0.0821918	6	73	0	0	6	67
AluSx	chr1	-	215694577	215694892	315	1444.09	1415.75	4.19167	404	1	28.5264	33	13	1.52966	0.00297619	6	2016	1	1885	5	125	0.0680851	32	470	4	209	28	229
AluJb	chr1	+	216462100	216462404	304	209.54	190.71	3.95247	8	50	4.23309	4	3	0.241198	0.005	2	400	2	135	0	263	0	0	106	0	106	0	0
AluSx	chr1	+	216531120	216531440	320	116.515	100.622	3.17861	2	36	2.63473	4	4	0.261872	0	0	19	0	19	0	0	0	0	154	0	151	0	3
MIR	chr1	+	21664212	21664400	188	90.1551	76.1556	2.73072	24	10	4.01258	7	3	0.557174	0	0	201	0	132	0	69	0	0	56	0	27	0	29
MIRb	chr1	+	216695780	216695830	50	222.931	203.851	4.02466	0	61	27.0684	4	3	1.46648	0	0	220	0	10	0	210	0	0	48	0	43	0	5
AluY	chr1	-	217989941	217990249	308	239.994	220.629	4.43969	2	59	4.39422	2	3	0.170047	0.212899	307	1442	0	1	307	1134	0.218391	19	87	6	31	13	37
tRNAThr-TGT	chr1	+	220704969	220705042	73	97.4829	82.8887	3.10393	25	7	9.7259	2	5	1.00444	0.15309	109	712	23	202	86	401	0.146552	17	116	0	0	17	99
AluJb	chr1	-	220741661	220741763	102	148.169	130.849	6.01221	30	0	6.52565	0	0	0	0	0	0	0	0	0	0	0	0	0	0	0	0	0
AluJb	chr1	+	222044599	222044906	307	99.4489	84.7169	2.6143	8	32	2.89084	8	5	0.443561	0.040404	12	297	8	118	4	167	0.0348837	6	172	0	105	6	61
AluJb	chr1	+	222207447	222207731	284	100.776	86.0192	2.32988	47	0	3.67183	19	0	0.700783	0.0124611	8	642	8	634	0	0	0.00452489	1	221	1	220	0	0
AluJo	chr1	+	224007610	224007907	297	218.46	199.446	4.00099	9	51	4.48226	3	4	0.246882	0.0261438	4	153	4	148	0	1	0	0	72	0	66	0	6
AluSx	chr1	+	224272810	224273098	288	156.756	139.127	3.62109	46	0	3.54379	6	1	0.254597	0.162353	69	425	69	356	0	0	0.157303	14	89	11	52	3	23
AluSx	chr1	-	224311795	224312060	265	256.296	236.636	3.94022	2	70	6.02822	1	8	0.35575	0.040146	22	548	3	50	19	476	0.0446429	5	112	2	32	3	75
MIRb	chr1	+	22432569	22432787	218	83.9622	70.535	5.20978	9	8	1.7302	0	0	0	0.043379	19	438	17	271	2	148	0	0	0	0	0	0	0
AluYg6	chr1	-	224571954	224572263	309	84.2261	70.7458	3.63567	0	23	1.65148	1	2	0.101698	0.250404	155	619	0	0	155	464	0.3	9	30	1	11	8	10
AluY	chr1	-	225314344	225314616	272	122.788	106.612	3.64645	0	35	2.85497	2	3	0.192553	0.092	69	750	0	0	69	681	0.131868	12	91	6	45	6	34
AluSq	chr1	-	225654659	225654965	306	114.077	98.3772	3.27152	33	3	2.61026	3	4	0.239621	0.0283019	3	106	0	56	3	47	0.0483871	6	124	4	94	2	24
AluSq	chr1	-	226232619	226232840	221	103.718	88.7413	5.50719	7	14	2.10829	0	0	0	0.0347222	5	144	4	134	1	5	0	0	0	0	0	0	0
AluY	chr1	+	226823498	226823805	307	1212.27	1184.92	3.46517	308	93	28.9807	75	1	2.59313	0.214202	2190	10224	1197	3929	993	4105	0.259933	386	1485	287	831	99	268
5S_rRNA	chr1	-	226830515	226830636	121	34034.3	3147.1	13.8334	4679	2212	1263.57	0	0	0	0.192006	25853	134647	15287	57826	10566	50968	0	0	0	0	0	0	0
AluSg	chr1	+	23322291	23322590	299	84.1189	70.692	3.22424	23	3	1.92932	1	4	0.175165	0.128866	50	388	37	265	13	73	0.091954	8	87	3	11	5	68
AluSq	chr1	-	233583724	233584037	313	115.123	99.357	4.32931	1	27	1.9848	0	2	0.066932	0.140957	106	752	13	74	93	572	0.136364	9	66	6	40	3	17
AluSx	chr1	-	235597005	235597314	309	106.929	91.693	2.98861	1	36	2.65672	3	6	0.305093	0.101928	37	363	0	0	37	326	0.0555556	9	162	4	42	5	111
AluSx	chr1	+	240269181	240269493	312	89.3184	75.3425	3.01221	3	27	2.13339	4	3	0.235013	0.0078125	1	128	1	53	0	74	0.114583	11	96	10	59	1	26
AluY	chr1	-	241039460	241039760	300	244.889	225.462	4.67907	3	57	4.43744	0	4	0.139665	0.248759	401	1612	27	178	374	1033	0.176471	6	34	3	19	3	9
AluJb	chr1	-	241304447	241304610	163	88.9012	74.9408	5.29007	3	15	2.45012	0	0	0	0.0209059	6	287	1	20	5	261	0	0	8	0	0	0	8
AluSq	chr1	+	241317219	241317496	277	153.511	135.957	2.20376	79	1	6.40786	30	6	1.36135	0.111765	38	340	38	298	0	4	0.0947867	20	211	16	152	4	39
AluSp	chr1	+	241496598	241496887	289	84.2261	70.7458	3.63567	6	17	1.76576	2	1	0.108736	0.0113208	3	265	3	165	0	97	0.0681818	9	132	5	85	4	38
AluSx	chr1	+	246086530	246086839	309	581.585	558.656	5.3679	136	0	9.76524	5	1	0.203395	0.181178	720	3974	720	3254	0	0	0.241611	36	149	32	97	4	16
tRNALeu-CAA	chr1	+	247134676	247134782	106	3849.09	3147.1	6.63649	172	673	176.87	5	12	1.67993	0.00533235	58	10877	5	2135	53	8684	0	0	159	0	0	0	159
tRNAGlu-CTC	chr1	+	247135069	247135141	72	810.971	786.271	5.8027	11	173	56.7006	0	6	0.872905	0.00513084	30	5847	24	3870	6	1947	0	0	168	0	52	0	116
FLAM_C	chr1	+	24715259	24715387	128	121.26	105.152	3.82576	33	0	5.72014	4	0	0.32734	0.191729	51	266	46	191	5	24	0.157895	15	95	15	80	0	0
AluSx	chr1	-	24716171	24716493	322	111.107	95.5357	3.96407	1	28	1.99823	0	3	0.0975919	0.105448	60	569	1	21	59	488	0.234375	15	64	0	0	15	49
AluY	chr1	-	24875301	24875600	299	85.1072	71.5299	2.53097	13	22	2.59716	2	10	0.420396	0.20334	207	1018	5	31	202	780	0.186486	69	370	2	22	67	279
AluY	chr1	+	24884234	24884530	296	83.9622	70.535	5.20978	14	3	1.27427	0	0	0	0.0759878	25	329	16	236	9	68	0	0	0	0	0	0	0
AluY	chr1	-	28074789	28075099	310	203.117	184.428	4.44659	3	48	3.65015	1	3	0.13516	0.204569	197	963	14	69	183	697	0.240741	13	54	0	0	13	41
AluYb8	chr1	+	28494044	28494330	286	106.154	91.007	4.69586	22	2	1.86186	1	0	0.0366254	0.312849	168	537	158	321	10	48	0	0	12	0	2	0	10
AluSp	chr1	+	28574885	28575194	309	115.638	99.8274	4.01221	1	29	2.1541	2	1	0.101698	0.21875	14	64	3	8	11	42	0.4	4	10	4	6	0	0
AluY	chr1	+	28921924	28922233	309	88.6639	74.7493	3.69586	22	2	1.72328	3	0	0.101698	0.206044	150	728	124	470	26	108	0.366197	26	71	26	45	0	0
AluYb8	chr1	-	31796134	31796452	318	94.9416	80.5494	3.20486	0	30	2.09313	3	3	0.197639	0.270718	196	724	9	25	187	503	0.75	18	24	0	0	18	6
AluJb	chr1	-	32153716	32154014	298	99.1633	84.4452	3.59235	21	7	2.0847	1	3	0.140602	0.00873363	2	229	1	81	1	146	0.016129	1	62	0	0	1	61
AluSg	chr1	+	33103585	33103858	273	184.777	166.44	4.58971	45	0	3.65723	2	1	0.115108	0.0199336	6	301	1	225	5	70	0.012987	1	77	1	51	0	25
AluSg	chr1	-	35848671	35848981	310	136.54	119.713	3.06684	35	12	3.36387	6	5	0.371689	0.147727	52	352	11	114	41	186	0.149038	31	208	0	6	31	171
AluSp/q	chr1	-	36513792	36513864	72	374.374	353.238	5.50018	85	0	26.1932	1	2	0.436453	0	0	175	0	154	0	21	0.0588235	1	17	0	2	1	14
AluY	chr1	+	38114840	38115148	308	125.276	108.951	4.91427	1	27	2.01702	0	1	0.0340093	0.14959	146	976	5	22	141	808	0	0	13	0	13	0	0
AluSg	chr1	+	38191630	38191929	299	117.637	101.722	2.35293	4	51	4.08126	11	11	0.770726	0.145946	27	185	26	156	1	2	0.152113	54	355	32	169	22	132
AluSx	chr1	+	39845015	39845326	311	727.23	703.113	4.79486	179	4	13.0555	8	5	0.437856	0.140845	10	71	5	17	5	44	0.200758	53	264	45	134	8	77
AluY	chr1	+	40114903	40115209	306	224.058	204.94	3.90092	53	10	4.56796	5	3	0.273853	0.186567	200	1072	173	666	27	206	0.126582	10	79	3	23	7	46
AluY	chr1	+	43398222	43398529	307	83.9622	70.535	5.20978	16	1	1.22861	0	0	0	0.121212	36	297	28	237	8	24	0	0	0	0	0	0	0
AluSc	chr1	+	43564599	43564907	308	138.479	121.567	4.56272	2	31	2.3772	2	0	0.0680186	0.0970149	13	134	8	42	5	79	0.0909091	5	55	5	50	0	0
AluY	chr1	-	43646085	43646389	304	114.069	98.3772	3.56272	1	32	2.40848	0	5	0.172284	0.140351	96	684	1	7	95	581	0.0869565	8	92	0	0	8	84
AluY	chr1	+	44756853	44757161	308	88.1182	74.264	2.88887	30	1	2.23313	4	4	0.272074	0.102564	60	585	57	506	3	19	0.119048	10	84	10	74	0	0
AluSx	chr1	+	45032183	45032487	304	154.93	137.342	2.67853	51	12	4.59801	14	6	0.689136	0.0892019	57	639	57	450	0	132	0.0556522	32	575	8	147	24	396
AluSp	chr1	-	47283083	47283383	300	88.9012	74.9408	5.29007	8	10	1.33123	0	0	0	0.0418848	16	382	5	129	11	237	0	0	0	0	0	0	0
AluY	chr1	-	49717949	49718265	316	138.017	121.144	3.16166	2	44	3.22978	4	6	0.331483	0.178404	114	639	0	0	114	525	0.0432692	9	208	6	91	3	108
AluSq	chr1	+	51741613	51741919	306	102.083	87.1933	3.86269	25	2	1.95769	2	1	0.102695	0.160526	61	380	54	247	7	72	0.185185	10	54	10	44	0	0
FLAM_C	chr1	+	54895166	54895298	132	111.107	95.5357	3.96407	0	29	4.87446	0	3	0.238065	0	0	15	0	0	0	15	0	0	39	0	26	0	13
AluYb8	chr1	+	55355707	55356031	324	376.79	355.639	5.22802	34	54	6.02616	3	1	0.129319	0.265251	587	2213	222	454	365	1172	0.258621	15	58	15	43	0	0
AluY	chr1	-	59871258	59871569	311	118.535	102.583	5.69586	4	20	1.7122	0	0	0	0.147228	77	523	11	98	66	348	0	0	0	0	0	0	0
AluY	chr1	+	59874599	59874909	310	118.535	102.583	5.69586	23	1	1.71772	0	0	0	0.211462	107	506	104	391	3	8	0.0588235	1	17	0	0	1	16
AluY	chr1	-	61402709	61403019	310	88.9012	74.9408	5.29007	1	17	1.28829	0	0	0	0.243902	50	205	0	0	50	155	0.0909091	2	22	2	20	0	0
AluSg	chr1	+	63383316	63383615	299	99.1252	84.4315	3.25144	0	31	2.30035	2	4	0.210198	0	0	0	0	0	0	0	0.0431655	6	139	6	53	0	80
AluY	chr1	+	63832918	63833244	326	131.566	114.9	3.72558	35	2	2.51818	4	1	0.160657	0.118825	89	749	82	587	7	73	0.0697674	3	43	3	40	0	0
AluSq	chr1	-	6440676	6440964	288	175.46	157.357	4.52482	40	3	3.31267	1	2	0.109113	0.0972222	7	72	0	12	7	53	0.0277778	2	72	0	3	2	67
Alu	chr1	-	64954070	64954121	51	479.078	456.911	7.68971	0	97	42.1992	0	0	0	0.00428265	2	467	0	24	2	441	0	0	0	0	0	0	0
AluY	chr1	-	68523803	68524113	310	133.352	116.636	5.86269	8	19	1.93243	0	0	0	0.171032	111	649	25	241	86	297	0.22	11	50	0	0	11	39
AluY	chr1	+	71627206	71627509	303	92.0128	77.8519	4.05071	17	6	1.68418	1	1	0.069141	0.15505	109	703	70	385	39	209	0.190476	8	42	4	6	4	28
AluY	chr1	-	77926138	77926426	288	97.0055	82.4248	2.15525	6	44	3.85195	15	8	0.836534	0.329154	210	638	37	96	173	332	0.292111	137	469	40	102	97	230
AluY	chr1	+	80603035	80603105	70	110.479	95.0128	4.27773	2	25	8.55792	0	2	0.299282	0	0	34	0	0	0	34	0.205128	8	39	8	30	0	1
AluYb8	chr1	+	81159781	81160093	312	96.6309	82.1503	4.57286	22	0	1.56448	1	0	0.0335733	0.317647	162	510	162	348	0	0	0.421053	8	19	8	11	0	0
MIRb	chr1	+	81592346	81592399	53	83.9622	70.535	5.20978	17	0	7.11665	0	0	0	0	0	27	0	27	0	0	0	0	0	0	0	0	0
AluY	chr1	+	88284976	88285423	447	180.729	162.471	2.78267	69	2	3.52414	20	1	0.492108	0.166667	141	846	137	675	4	30	0.157895	60	380	54	274	6	46
AluY	chr1	+	9379022	9379333	311	93.8401	79.5294	5.36613	15	4	1.35549	0	0	0	0.158568	62	391	39	231	23	98	0.142857	2	14	2	12	0	0
AluY	chr1	+	94024055	94024363	308	109.733	94.3413	3.51896	32	0	2.30516	5	0	0.170047	0.25395	225	886	225	661	0	0	0.26506	44	166	4	10	40	112
tRNAArg-TCT	chr1	+	94085716	94085801	85	2546.94	2513.57	6.4162	95	469	147.219	3	10	1.60204	0.00401502	31	7721	0	590	31	7100	0	0	195	0	76	0	119
AluY	chr1	+	9621095	9621395	300	96.611	82.1503	4.1109	4	20	1.77498	2	0	0.0698324	0.151899	12	79	12	67	0	0	0.212121	7	33	7	24	0	2
AluY	chr10	-	100831379	100831682	303	150.096	132.7	3.45117	3	43	3.36836	2	6	0.276564	0.122407	59	482	7	64	52	359	0.0512821	6	117	0	64	6	47
AluY	chr10	-	101817960	101818259	299	115.123	99.357	4.32931	28	0	2.07773	1	1	0.070066	0.117647	4	34	1	3	3	27	0.186047	8	43	6	18	2	17
AluY	chr10	+	102938155	102938463	308	84.1583	70.6949	2.84229	5	25	2.16109	6	2	0.272074	0.175	56	320	15	77	41	187	0.140541	26	185	26	159	0	0
AluSx	chr10	+	103490766	103491066	300	116.061	100.205	3.42406	26	9	2.58851	4	2	0.209497	0.112816	125	1108	88	724	37	259	0.157895	12	76	12	64	0	0
AluY	chr10	-	103645022	103645325	303	814.046	789.275	7.4877	6	163	12.375	1	0	0.0345705	0.242308	630	2600	7	39	623	1931	0	0	1	0	1	0	0
AluSp	chr10	-	103966425	103966714	289	836.307	811.429	4.37604	3	222	17.2738	9	13	0.797395	0.0150794	19	1260	7	77	12	1164	0.0509554	16	314	0	2	16	296
AluYb9	chr10	-	104518113	104518435	322	84.2261	70.7458	3.63567	1	22	1.5848	1	2	0.0975919	0.232	145	625	32	125	113	355	0.289474	11	38	0	0	11	27
AluSg/x	chr10	-	104748649	104748796	147	87.13	73.4165	2.782	0	32	4.82987	3	6	0.641318	0.0441177	6	136	0	0	6	130	0.0833333	14	168	0	0	14	154
AluY	chr10	-	105724403	105724716	313	134.869	118.075	5.01221	17	13	2.12657	0	1	0.033466	0.142222	32	225	0	0	32	193	0.0487805	2	41	0	0	2	39
AluSq	chr10	+	114050888	114051171	283	146.255	129.017	3.22245	48	0	3.7632	7	3	0.370137	0.0541612	41	757	41	716	0	0	0.0561224	11	196	7	141	4	44
MIRb	chr10	+	114269384	114269535	151	86.6433	72.9601	3.10692	0	28	4.11418	3	3	0.41622	0.0419162	21	501	0	0	21	480	0.0679612	7	103	7	85	0	11
AluYh9	chr10	-	114347442	114347745	303	180.116	161.884	4.55763	16	28	3.22191	1	2	0.103712	0.237311	346	1458	117	505	229	607	0.258278	39	151	22	74	17	38
AluY	chr10	-	116018431	116018760	329	101.6	86.7293	3.14768	1	32	2.22546	3	4	0.222869	0.16309	152	932	14	48	138	732	0.179245	38	212	8	27	30	147
AluSg	chr10	-	118869749	118870048	299	87.1397	73.4179	4.43838	3	17	1.48409	0	1	0.035033	0.0581395	20	344	6	65	14	259	0.133333	2	15	0	0	2	13
AluJo	chr10	-	120662924	120663103	179	313.69	293.139	4.58782	75	4	9.79212	3	3	0.351113	0.0235294	8	340	0	266	8	66	0.0659341	6	91	0	15	6	70
AluY	chr10	+	128071407	128071714	307	105.444	90.3585	0.936333	198	3	14.5265	6	216	7.57466	0.123749	544	4396	544	3852	0	0	0.894143	4122	4610	36	149	4086	339
AluSc	chr10	-	12902068	12902326	258	84.2261	70.7458	3.63567	2	21	1.97793	1	2	0.121801	0.181132	96	530	2	13	94	421	0.25	1	4	0	0	1	3
AluY	chr10	+	134885493	134885791	298	110.925	95.4092	4.75364	21	4	1.86134	0	1	0.0351506	0.22696	165	727	159	531	6	31	0.213115	13	61	13	48	0	0
AluY	chr10	-	1842155	1842465	310	1560.84	1532.05	6.68259	1	338	24.2628	2	4	0.202739	0.209737	1245	5936	9	49	1236	4642	0.167808	49	292	16	84	33	159
AluY	chr10	+	223292	223589	297	103.718	88.7413	5.50719	17	4	1.56879	0	0	0	0.235169	111	472	86	237	25	124	0	0	0	0	0	0	0
tRNAAsn-GTT	chr10	-	22558443	22558517	74	377.686	356.518	6.41321	39	41	23.9862	1	0	0.141552	0.00266768	7	2624	0	951	7	1666	0	0	0	0	0	0	0
AluJo	chr10	+	24856252	24856606	354	101.222	86.4265	4.16868	24	1	1.56689	2	0	0.05918	0.00458716	2	436	2	353	0	81	0.0188679	1	53	1	52	0	0
AluJo	chr10	-	25772508	25772641	133	87.4286	73.6397	3.9879	15	7	3.67006	0	2	0.157517	0	0	42	0	0	0	42	0.125	2	16	0	0	2	14
AluY	chr10	-	26613499	26613803	304	317.029	296.451	5.28192	73	0	5.32785	1	2	0.10337	0.0162162	6	370	6	364	0	0	0.0204082	1	49	0	4	1	44
AluSg	chr10	+	27038805	27039101	296	533.763	511.125	4.50619	139	0	10.419	9	3	0.424657	0.0970808	286	2946	286	2660	0	0	0.120344	42	349	18	91	24	216
AluSc	chr10	+	31566283	31566583	300	103.718	88.7413	5.50719	19	2	1.5531	0	0	0	0.136187	70	514	70	398	0	46	0	0	0	0	0	0	0
FLAM_A	chr10	-	35259814	35259878	64	563.041	540.226	7.92165	114	0	39.521	0	0	0	0	0	118	0	118	0	0	0	0	0	0	0	0	0
AluY	chr10	+	36045005	36045299	294	115.703	99.8788	4.8092	5	21	1.96213	0	1	0.0356288	0.184211	56	304	51	240	5	8	0.333333	2	6	2	4	0	0
AluSx	chr10	-	36045311	36045612	301	125.276	108.951	4.91427	27	1	2.06393	1	0	0.0348002	0.0704225	20	284	0	46	20	218	0	0	1	0	1	0	0
MIRm	chr10	+	41922814	41922906	92	148.1	130.794	2.67907	60	0	14.4699	19	0	2.16329	0.00787402	1	127	1	126	0	0	0.0191083	3	157	3	127	0	27
AluYa5	chr10	-	42962417	42962728	311	1654.59	1625.15	7.92608	2	342	24.5415	0	2	0.0673625	0.228949	2254	9845	0	0	2254	7591	0.322581	20	62	0	0	20	42
AluY	chr10	-	45065058	45065315	257	115.517	99.7148	2.82438	18	25	3.71226	5	7	0.489099	0.142609	82	575	0	129	82	364	0.131004	30	229	0	0	30	199
AluSq	chr10	-	45278066	45278379	313	108.657	93.3375	5.57286	11	11	1.55948	0	0	0	0.113546	57	502	38	336	19	109	0.2	1	5	0	0	1	4
AluSx	chr10	+	48916529	48916840	311	90.7805	76.7334	3.15672	22	7	2.0689	2	4	0.202087	0.112135	73	651	54	448	19	130	0.0714286	9	126	3	63	6	54
AluY	chr10	+	51205710	51206035	325	133.352	116.636	5.86269	25	2	1.84325	0	0	0	0.1051	68	647	61	551	7	28	0	0	0	0	0	0	0
AluY	chr10	-	57559626	57559926	300	300.265	279.91	4.24329	70	10	5.91659	4	4	0.27933	0.025	4	160	0	0	4	156	0.0327869	6	183	2	57	4	120
AluY	chr10	+	5836730	5837043	313	208.168	189.355	4.74021	50	0	3.54428	2	1	0.100398	0.141398	180	1273	180	1093	0	0	0.4	10	25	10	15	0	0
AluY	chr10	+	5915340	5915643	303	88.1182	74.264	2.88887	3	28	2.26998	2	6	0.276564	0.121547	154	1267	12	58	142	1055	0.101124	18	178	11	36	7	124
AluSg	chr10	+	64833422	64833731	309	541.117	518.436	5.46906	124	1	8.97541	2	3	0.169496	0.0687732	185	2690	182	2468	3	37	0.0941176	8	85	2	28	6	49
AluJb	chr10	+	67275104	67275407	303	180.116	161.884	4.55763	5	39	3.22191	0	3	0.103712	0.010101	3	297	3	66	0	228	0	0	46	0	40	0	6
tRNASer-TGA	chr10	+	69194266	69194348	82	781.392	756.861	5.43229	92	91	49.5154	4	4	1.02194	0.00216346	9	4160	4	1299	5	2852	0.00869565	1	115	0	0	1	114
AluSc	chr10	+	70232536	70232834	298	87.4286	73.6397	3.9879	13	9	1.63798	2	0	0.0703011	0.095675	73	763	25	283	48	407	0.12766	6	47	6	41	0	0
AluY	chr10	-	70723613	70723922	309	109.733	94.3413	3.51896	2	30	2.2977	3	2	0.169496	0.164083	127	774	11	66	116	581	0	0	6	0	6	0	0
AluSq	chr10	-	72307571	72307887	316	438.677	416.916	5.42581	7	94	7.09148	2	2	0.132593	0.136213	164	1204	21	156	143	884	0	0	60	0	0	0	60
AluYa5	chr10	-	73341861	73342166	305	101.389	86.5647	4.63567	9	14	1.67313	1	0	0.0343438	0.172775	132	764	30	115	102	517	0	0	0	0	0	0	0
AluJo	chr10	+	73520377	73520685	308	83.7314	70.3329	2.25173	5	35	2.88146	14	3	0.578158	0	0	197	0	88	0	109	0.0529248	19	359	19	339	0	1
AluSp	chr10	+	73718940	73719255	315	295.515	275.236	3.81652	79	7	6.05746	11	1	0.399043	0.18032	383	2124	362	1560	21	181	0.110787	38	343	28	175	10	130
AluJo	chr10	-	74125949	74126066	117	171.467	153.439	4.83669	40	0	7.58537	1	1	0.179058	0.0714286	4	56	4	21	0	31	0.266667	4	15	0	0	4	11
AluY	chr10	+	7458406	7458707	301	843.74	818.826	4.97915	1	207	15.332	3	10	0.452403	0.0147601	4	271	4	48	0	219	0.103896	16	154	0	0	16	138
AluY	chr10	+	7512573	7512885	312	85.2738	71.6858	2.96407	26	3	2.06227	4	3	0.235013	0.168883	127	752	112	560	15	65	0.2	54	270	47	188	7	28
AluSg	chr10	-	75350265	75350574	309	86.6433	72.9601	3.10692	7	21	2.01049	1	5	0.203395	0.135484	105	775	29	260	76	410	0.124324	23	185	2	37	21	125
AluY	chr10	-	77774824	77775135	311	133.352	116.636	5.86269	10	17	1.92622	0	0	0	0.239264	234	978	71	303	163	441	0	0	0	0	0	0	0
AluSx	chr10	-	78499573	78499879	306	186.316	167.946	3.58034	52	4	4.0604	4	5	0.308084	0.00540541	2	370	0	298	2	70	0.0046729	1	214	0	104	1	109
AluSx	chr10	-	79256986	79257289	303	110.801	95.2934	2.71746	6	37	3.14868	2	11	0.449417	0.0955734	95	994	9	120	86	779	0.0528846	11	208	5	96	6	101
AluSq	chr10	-	88228979	88229290	311	93.8401	79.5294	5.36613	11	8	1.35549	0	0	0	0.126531	31	245	13	104	18	110	0	0	0	0	0	0	0
AluY	chr10	-	88735635	88735947	312	121.741	105.599	3.03181	4	38	2.98674	0	10	0.335733	0.231137	242	1047	28	100	214	705	0.222222	58	261	4	28	54	175
MIR3	chr10	-	91191059	91191220	161	88.3342	74.46	3.27773	25	2	3.72084	4	1	0.325306	0	0	159	0	131	0	28	0	0	35	0	35	0	0
AluY	chr10	-	94035667	94035971	304	290.745	270.565	4.33966	1	75	5.5468	5	2	0.241198	0.160784	164	1020	1	27	163	829	0.119048	5	42	2	22	3	15
AluYg6	chr10	-	94069034	94069330	296	231.677	212.412	4.87649	5	50	4.12262	0	3	0.106164	0.140373	218	1553	14	124	204	1211	0.142857	14	98	0	31	14	53
AluY	chr10	-	94264998	94265297	299	93.8401	79.5294	5.36613	5	14	1.40989	0	0	0	0.144279	29	201	21	97	8	75	0	0	0	0	0	0	0
AluSg	chr10	-	94338988	94339289	301	127.273	110.872	3.16931	41	1	3.09589	4	5	0.313202	0.0305344	4	131	2	25	2	102	0.0833333	13	156	4	53	9	90
AluYb8	chr10	+	96327526	96327844	318	212.375	193.509	6.52482	40	3	3.00016	0	0	0	0.22748	250	1099	238	778	12	71	0	0	0	0	0	0	0
AluY	chr10	-	99409736	99410047	311	103.209	88.284	2.64951	2	39	2.925	8	5	0.437856	0.248009	218	879	20	98	198	563	0.217391	15	69	0	0	15	54
AluY	chr11	-	10541065	10541371	306	91.881	77.7828	4.50719	2	19	1.52265	0	1	0.0342316	0.0559846	29	518	6	67	23	422	0.125	1	8	0	0	1	7
AluYa5	chr11	-	106101097	106101374	277	98.7791	84.1061	5.43838	5	15	1.60196	0	0	0	0.173184	124	716	32	171	92	421	0	0	0	0	0	0	0
MIR3	chr11	-	10966826	10966931	105	87.4286	73.6397	3.9879	22	0	4.64875	2	0	0.199521	0.0131579	1	76	1	75	0	0	0	0	15	0	15	0	0
AluSg	chr11	+	113201946	113202242	296	1650.66	1621.33	8.48995	0	339	25.4104	0	1	0.0353881	0.0173724	16	921	0	0	16	905	0	0	14	0	11	0	3
AluJb	chr11	-	117769320	117769523	203	93.3886	79.0766	3.0588	26	5	3.38819	5	2	0.361202	0.0291262	3	103	3	97	0	3	0.09	9	100	6	51	3	40
AluSx	chr11	-	122070827	122071181	354	97.0483	82.4608	2.72558	24	13	2.319	4	7	0.32549	0.0671296	29	432	2	203	27	200	0.183673	27	147	0	27	27	93
AluYa5	chr11	-	123511436	123511746	310	406.758	385.271	5.9812	1	88	6.36988	0	2	0.0675798	0.210893	515	2442	0	1	515	1926	0.362069	42	116	0	0	42	74
AluY	chr11	-	125167159	125167460	301	93.8401	79.5294	5.36613	2	17	1.40052	0	0	0	0.16269	75	461	2	27	73	359	0.192308	5	26	0	0	5	21
AluSx	chr11	+	129411848	129412143	295	96.8332	82.2761	3.37911	19	10	2.18112	4	1	0.17754	0.149215	114	764	66	360	48	290	0.116667	14	120	13	84	1	22
AluY	chr11	+	130301804	130302011	207	98.7791	84.1061	5.43838	19	1	2.14369	0	0	0	0.238971	130	544	115	360	15	54	0	0	0	0	0	0	0
AluY	chr11	-	1361629	1361946	317	87.4286	73.6397	3.9879	16	6	1.53981	1	1	0.0660875	0.135965	31	228	1	69	30	128	0.0810811	3	37	1	11	2	23
AluY	chr11	+	20856200	20856500	300	153.108	135.6	6.0588	2	29	2.29268	0	0	0	0.0545455	9	165	6	22	3	134	0	0	0	0	0	0	0
AluJb	chr11	-	25640832	25641129	297	97.5939	82.9861	3.8092	6	20	1.94231	2	1	0.105807	0.055336	28	506	6	152	22	326	0.0151515	1	66	0	55	1	10
AluYb8	chr11	-	27778810	27778993	183	108.502	93.187	2.48188	17	30	5.69835	1	16	0.973075	0.195767	296	1512	89	510	207	706	0.251816	104	413	0	0	104	309
AluJb	chr11	+	27896420	27896728	308	1056.12	1029.84	4.70803	1	270	19.5219	7	14	0.714195	0	0	861	0	23	0	838	0.00625	1	160	0	83	1	76
AluY	chr11	-	34043077	34043384	307	190.714	172.237	3.26349	0	63	4.55308	2	11	0.443561	0.287846	135	469	0	0	135	334	0.269939	44	163	17	45	27	74
AluSp	chr11	-	46570067	46570359	292	105.767	90.6603	2.88911	11	27	2.88738	5	5	0.358728	0.183406	126	687	16	79	110	482	0.207031	53	256	15	88	38	115
MIRb	chr11	-	47528959	47529129	170	97.9118	83.2596	2.81209	26	10	4.69847	5	5	0.616169	0.0560538	25	446	25	322	0	99	0.0320513	5	156	3	73	2	78
AluSc	chr11	-	49159235	49159537	302	92.0128	77.8519	4.05071	4	19	1.68975	0	2	0.06937	0.130383	109	836	12	92	97	635	0.0943396	5	53	0	0	5	48
AluSg	chr11	+	56969267	56969577	310	94.4546	80.0978	2.40378	39	3	3.00601	13	3	0.540638	0.165597	129	779	116	567	13	83	0.137584	41	298	41	257	0	0
AluSg	chr11	+	58455910	58456182	272	97.5939	82.9861	3.8092	0	26	2.12084	1	2	0.115532	0	0	101	0	18	0	83	0.027027	1	37	0	21	1	15
tRNAVal-TAC	chr11	-	59074677	59074750	73	222.097	203.055	4.16958	10	49	17.9321	3	3	0.860948	0.0073571	13	1767	13	207	0	1547	0.00729927	1	137	0	79	1	57
tRNAVal-TAC	chr11	-	59075035	59075108	73	177.212	159.048	3.90399	27	22	14.8928	6	0	0.860948	0.0057923	14	2417	10	1596	4	807	0	0	196	0	154	0	42
tRNALeu-TAA	chr11	+	59075803	59075886	83	127.17	110.784	3.68656	21	15	9.62337	4	1	0.631016	0.0025	3	1200	2	1021	1	176	0	0	99	0	57	0	42
tRNALys-TTT	chr11	+	59080477	59080550	73	519.918	497.429	5.22348	123	0	37.3839	3	3	0.860948	0.0159844	41	2565	23	1276	18	1248	0.0285714	2	70	2	44	0	24
tRNAPhe-GAA	chr11	-	59081545	59081618	73	270.624	250.775	3.38002	42	46	26.7462	7	10	2.43935	0.00280505	6	2139	5	1704	1	429	0	0	290	0	260	0	30
AluSq	chr11	+	59081671	59081956	285	636.108	612.56	3.46458	201	7	16.1928	20	19	1.4334	0.0200553	29	1446	19	1016	10	401	0.127349	61	479	29	281	32	137
tRNALys-TTT	chr11	-	59084383	59084456	73	629.967	606.53	6.19625	14	124	41.9429	0	3	0.430474	0.00463974	17	3664	13	2308	4	1339	0.00943396	1	106	1	57	0	48
tRNAPhe-GAA	chr11	-	59090428	59090501	73	318.948	298.357	4.19503	42	44	26.1384	8	1	1.29142	0.00332126	11	3312	1	770	10	2531	0	0	127	0	29	0	98
AluSc	chr11	+	61616787	61617069	282	99.1252	84.4315	3.25144	31	0	2.43902	2	4	0.222869	0.153846	30	195	30	165	0	0	0.1	3	30	0	0	3	27
AluJo	chr11	-	62206465	62206731	266	94.9416	80.5494	3.20486	26	4	2.50232	1	5	0.236275	0.0175439	2	114	2	36	0	76	0.0387597	5	129	0	11	5	113
AluY	chr11	-	62308354	62308653	299	215.218	196.297	3.85473	0	61	4.52649	1	7	0.280264	0.114362	86	752	1	20	85	646	0.161074	24	149	0	0	24	125
AluY	chr11	+	6353087	6353376	289	120.34	104.261	3.46416	36	0	2.7638	3	3	0.217471	0.202469	82	405	82	323	0	0	0.0824742	16	194	16	178	0	0
AluSq	chr11	+	63832880	63833189	309	92.5728	78.3394	3.32931	17	11	2.01049	3	2	0.169496	0.0764192	35	458	15	126	20	297	0.105882	9	85	8	42	1	34
AluY	chr11	+	65343110	65343459	349	158.721	140.982	3.30908	49	2	3.24226	7	3	0.300139	0.271552	189	696	179	466	10	41	0.236715	49	207	37	90	12	68
AluSp	chr11	-	65620549	65620848	299	94.4546	80.0978	2.40378	1	41	3.1166	6	10	0.560528	0.0977597	96	982	0	7	96	879	0.127586	37	290	0	0	37	253
tRNASer-GCT	chr11	+	65872166	65872248	82	391.7	370.296	4.56352	94	6	27.0576	5	3	1.02194	0.0144725	31	2142	10	1225	21	886	0	0	161	0	85	0	76
AluY	chr11	-	65872733	65873041	308	105.739	90.6495	3.19015	10	24	2.44924	2	5	0.238065	0.228766	202	883	57	227	145	454	0.268182	59	220	1	10	58	151
AluY	chr11	-	67179059	67179376	317	101.389	86.5647	4.63567	4	19	1.6098	0	1	0.0330437	0.198864	105	528	0	11	105	412	0.2	4	20	4	16	0	0
AluSq	chr11	+	67983724	67984013	289	89.3184	75.3425	3.01221	10	20	2.30317	4	3	0.253716	0.0986842	30	304	24	201	6	73	0.0849057	9	106	9	77	0	20
tRNA-derived_pseudogene(ortRNA-Ala-GCY)	chr11	-	67984191	67984263	72	313.607	293.069	4.43103	46	35	24.9606	2	5	1.01839	0.00214592	2	932	0	282	2	648	0	0	54	0	0	0	54
MIR	chr11	+	69321794	69321982	188	83.9622	70.535	5.20978	12	5	2.00629	0	0	0	0.0314136	6	191	6	118	0	67	0	0	0	0	0	0	0
AluSg	chr11	+	69871475	69871780	305	87.4286	73.6397	3.9879	20	2	1.60039	2	0	0.0686876	0.110132	50	454	40	360	10	44	0.2	13	65	3	9	10	43
MIR3	chr11	+	72138607	72138747	140	605.365	582.15	5.41982	133	8	22.3457	1	5	0.448923	0	0	112	0	0	0	112	0	0	95	0	0	0	95
AluSx	chr11	-	73493965	73494263	298	106.154	91.007	4.69586	6	18	1.78689	1	0	0.0351506	0.109937	52	473	7	84	45	337	0	0	1	0	1	0	0
MIRb	chr11	-	74109052	74109159	107	92.0128	77.8519	4.05071	0	23	4.76921	2	0	0.195792	0.125	12	96	0	0	12	84	0.15	6	40	0	0	6	34
AluSx	chr11	+	74785180	74785473	293	140.605	123.562	2.63055	5	53	4.39201	4	15	0.679257	0.114094	17	149	14	104	3	28	0.0725806	9	124	8	78	1	37
AluY	chr11	+	75428927	75429191	264	163.914	146.04	3.81373	46	0	3.86595	6	0	0.238065	0.126382	80	633	75	536	5	17	0.319149	30	94	30	64	0	0
tRNAPro-AGG	chr11	+	75624204	75624276	72	447.708	425.822	3.32571	18	133	46.5315	2	29	4.51001	0.00842815	20	2373	1	581	19	1772	0.010101	4	396	0	0	4	392
tRNAPro-TGG	chr11	-	75624516	75624588	72	1146.12	1119.31	5.199	233	44	85.3591	13	2	2.18226	0.00320384	8	2497	3	1520	5	969	0	0	502	0	451	0	51
AluY	chr11	+	77027250	77027562	312	84.1189	70.692	3.22424	13	13	1.84893	5	0	0.167866	0.171315	86	502	59	280	27	136	0.174312	19	109	15	67	4	23
AluY	chr11	+	77352979	77353295	316	87.4286	73.6397	3.9879	16	6	1.54468	1	1	0.0662966	0.191781	112	584	76	331	36	141	0.170213	8	47	8	39	0	0
AluY	chr11	-	79290179	79290317	138	246.948	227.49	6.74021	0	50	8.03884	0	0	0	0.15249	199	1305	0	0	199	1106	0	0	0	0	0	0	0
AluJb	chr11	+	80320730	80320899	169	255.804	236.165	5.87649	4	51	7.22069	1	0	0.0619815	0.0141509	3	212	1	47	2	162	0	0	79	0	17	0	62
AluJb	chr11	+	82496482	82496617	135	98.0398	83.3738	2.43735	1	42	7.06704	5	11	1.24147	0	0	53	0	16	0	37	0.00381679	1	262	1	224	0	37
AluYa5	chr11	-	83809348	83809658	310	92.0128	77.8519	4.05071	4	19	1.64615	0	2	0.0675798	0.16141	87	539	5	29	82	423	0.180328	11	61	4	7	7	43
AluSc	chr11	-	85425647	85425934	287	263.067	243.286	4.55251	3	63	5.10229	3	2	0.182489	0.12381	13	105	13	92	0	0	0.142857	13	91	2	14	11	64
AluY	chr11	+	88329340	88329642	302	95.7138	81.2728	2.5782	22	17	2.86524	5	8	0.450905	0.22276	92	413	78	201	14	120	0.25816	87	337	87	250	0	0
AluY	chr11	+	88694898	88695251	353	92.0128	77.8519	4.05071	18	5	1.44563	1	1	0.0593477	0.174825	50	286	46	190	4	46	0.0625	4	64	0	21	4	39
AluSp	chr11	+	8890038	8890343	305	1170.23	1143.13	4.6796	300	2	21.969	12	12	0.824252	0.190186	1562	8213	1540	6544	22	107	0.176471	87	493	57	251	30	155
AluSx	chr11	+	90357053	90357351	298	88.3342	74.46	3.27773	3	24	2.01025	1	4	0.175753	0	0	195	0	77	0	118	0.0285714	2	70	0	0	2	68
AluY	chr11	+	9229830	9230132	302	114.631	98.9	2.75027	19	25	3.23257	7	6	0.450905	0.158333	133	840	106	533	27	174	0.259124	71	274	69	184	2	19
AluY	chr11	+	92603107	92603399	292	139.672	122.689	5.0588	10	21	2.35549	0	1	0.0358728	0.108696	25	230	19	149	6	56	0.142857	6	42	6	36	0	0
AluSc	chr11	+	92684015	92684315	300	106.154	91.007	4.69586	23	1	1.77498	1	0	0.0349162	0.04914	20	407	19	342	1	45	0	0	36	0	25	0	11
AluSp	chr11	-	93115101	93115363	262	96.322	81.8646	2.6481	27	11	3.21799	2	10	0.479765	0.16899	97	574	36	144	61	333	0.178744	37	207	0	0	37	170
AluSx	chr11	-	93253322	93253632	310	87.4286	73.6397	3.9879	0	22	1.57458	0	2	0.0675798	0.00428265	2	467	0	4	2	461	0	0	47	0	40	0	7
AluY	chr11	-	9391012	9391300	288	109.729	94.3413	2.92613	20	19	3.00452	2	8	0.363711	0.135135	100	740	37	347	63	293	0.226562	29	128	15	68	14	31
AluY	chr11	+	95092727	95093036	309	109.733	94.3413	3.51896	30	2	2.2977	3	2	0.169496	0.1875	201	1072	189	816	12	55	0.112	14	125	8	70	6	41
AluY	chr11	+	97139777	97140061	284	129.844	113.281	3.09819	44	0	3.43745	10	0	0.368833	0.0116732	3	257	1	235	2	19	0	0	58	0	58	0	0
AluY	chr11	-	98841815	98842122	307	91.0396	76.9595	2.82576	12	21	2.38494	4	5	0.307081	0.190179	213	1120	8	64	205	843	0.120567	17	141	5	45	12	79
AluYb8	chr12	-	102620202	102620506	304	140.018	122.981	2.58462	0	59	4.30607	2	18	0.689136	0.230863	377	1633	16	108	361	1148	0.23617	111	470	18	42	93	317
AluSp	chr12	+	103178093	103178405	312	87.4286	73.6397	3.9879	15	7	1.56448	2	0	0.0671466	0.11215	36	321	23	175	13	110	0.103896	8	77	2	13	6	56
AluYb8	chr12	+	105274315	105274498	183	180.116	161.884	4.55763	27	17	5.33463	3	0	0.171719	0.181604	231	1272	142	531	89	510	0.5	2	4	2	2	0	0
AluY	chr12	+	108271866	108272162	296	83.9622	70.535	5.20978	14	3	1.27427	0	0	0	0.164583	79	480	61	290	18	111	0	0	0	0	0	0	0
AluJo	chr12	-	109123614	109123787	173	90.4437	76.4294	3.48727	26	0	3.33449	3	1	0.242193	0	0	16	0	16	0	0	0.0571429	4	70	2	32	2	34
AluYb8	chr12	+	112127795	112128116	321	584.321	561.346	5.20663	137	2	9.60755	5	2	0.228424	0.257305	907	3525	907	2616	0	2	0.158974	31	195	5	10	26	154
Alu	chr12	+	113714516	113714577	61	112.376	96.7662	3.73687	0	31	11.2755	2	2	0.686876	0.0308123	11	357	6	22	5	324	0.151163	13	86	0	0	13	73
AluJo	chr12	-	116061038	116061336	298	864.606	839.581	5.42956	191	12	15.1141	5	4	0.316355	0.0160643	12	747	0	614	12	121	0.0613497	10	163	4	70	6	83
AluJo	chr12	-	116809099	116809411	312	83.9622	70.535	5.20978	0	17	1.20892	0	0	0	0.0176991	4	226	0	0	4	222	0.0769231	2	26	0	0	2	24
AluSx	chr12	+	117239169	117239474	305	98.0398	83.3738	2.43735	9	34	3.12803	10	6	0.549501	0.0951157	37	389	37	352	0	0	0.15035	43	286	43	243	0	0
AluY	chr12	-	117239486	117239785	299	232.929	213.624	3.94568	65	0	4.82331	3	5	0.280264	0.028169	2	71	0	0	2	69	0.150327	23	153	4	20	19	110
FRAM	chr12	-	119843633	119843720	87	125.276	108.951	4.91427	28	0	7.14071	1	0	0.120401	0.0126582	1	79	1	63	0	15	0.0555556	2	36	0	2	2	32
AluJb	chr12	+	120813253	120813607	354	164.938	147.049	3.44659	8	43	3.19646	5	4	0.26631	0.104824	113	1078	16	144	97	821	0.05	8	160	4	101	4	51
AluJo	chr12	-	120969837	120970114	277	85.2738	71.6858	2.96407	26	3	2.32285	4	3	0.264708	0.0267559	8	299	8	245	0	46	0.00877193	1	114	1	67	0	46
AluY	chr12	+	121825307	121825616	309	97.5939	82.9861	3.8092	20	6	1.86688	0	3	0.101698	0.232236	134	577	99	327	35	116	0	0	0	0	0	0	0
AluY	chr12	-	122176364	122176668	304	614.307	590.968	4.99422	149	1	10.9476	5	4	0.310111	0.0625	2	32	1	13	1	17	0.06	3	50	0	25	3	22
AluY	chr12	-	122218837	122219141	304	120.182	104.113	4.0588	6	25	2.26251	0	3	0.10337	0.18006	121	672	12	74	109	477	0.2	10	50	0	0	10	40
AluY	chr12	-	122326789	122327122	333	119.777	103.75	4.37911	4	25	1.93222	2	0	0.0629121	0.127764	104	814	22	122	82	588	0	0	0	0	0	0	0
AluY	chr12	+	122480628	122480937	309	120.34	104.261	3.46416	34	2	2.58492	4	2	0.203395	0.207807	181	871	168	636	13	54	0.117647	12	102	10	44	2	46
AluY	chr12	+	122554219	122554524	305	83.9622	70.535	5.20978	13	4	1.23666	0	0	0	0.0845361	41	485	15	259	26	185	0	0	0	0	0	0	0
AluY	chr12	-	122780544	122780854	310	86.1142	72.4694	3.43172	0	25	1.78929	1	3	0.13516	0.195335	134	686	4	30	130	522	0.239437	17	71	0	0	17	54
tRNAAla-TGC	chr12	-	123972253	123972325	72	866.04	840.977	4.92726	4	211	66.2535	3	11	2.03678	0.00424421	13	3063	0	117	13	2933	0	0	251	0	172	0	79
tRNAAsp-GTC	chr12	-	123977843	123977915	72	429.587	407.948	3.88409	94	31	38.5195	10	7	2.47323	0.0088141	11	1248	11	938	0	299	0	0	321	0	225	0	96
tRNAPhe-GAA	chr12	-	123978341	123978414	73	2559.65	2525.74	8.54352	42	486	160.477	0	2	0.286983	0.000775795	3	3867	1	753	2	3111	0	0	72	0	42	0	30
tRNAAsp-GTC	chr12	-	123990145	123990217	72	143.801	126.638	3.52481	3	40	13.2507	1	6	1.01839	0.00421053	6	1425	5	99	1	1320	0	0	263	0	0	0	263
tRNAAla-TGC	chr12	+	123990464	123990536	72	350.399	329.529	4.56616	6	83	27.4259	0	7	1.01839	0.00224888	3	1334	0	692	3	639	0	0	261	0	79	0	182
AluY	chr12	+	124639699	124640009	310	656.558	632.848	5.07803	154	5	11.3799	8	1	0.304109	0.415742	412	991	402	534	10	45	0.129032	16	124	13	75	3	33
AluY	chr12	+	127931440	127931742	302	88.3342	74.46	3.27773	2	25	1.98362	4	1	0.173425	0.257596	195	757	14	47	181	515	0.234234	26	111	26	85	0	0
AluY	chr12	-	128892423	128892745	322	98.7791	84.1061	5.43838	14	6	1.37809	0	0	0	0.11674	53	454	26	192	27	209	0	0	0	0	0	0	0
AluSg	chr12	-	131001387	131001712	325	148.169	130.849	6.01221	15	15	2.04805	0	0	0	0.104119	91	874	57	471	34	312	0	0	0	0	0	0	0
AluY	chr12	-	131651161	131651453	292	89.3184	75.3425	3.01221	6	24	2.27951	1	6	0.25111	0.10984	96	874	27	207	69	571	0.129412	22	170	3	14	19	134
MIRm	chr12	+	16535588	16535725	137	115.703	99.8788	4.8092	18	8	4.21071	1	0	0.0764589	0.0230415	5	217	5	117	0	95	0	0	3	0	3	0	0
AluYd8	chr12	+	19327115	19327374	259	96.6309	82.1503	4.57286	22	0	1.88463	1	0	0.0404435	0.112727	62	550	62	488	0	0	0.0909091	1	11	1	10	0	0
AluY	chr12	+	21403796	21403963	167	87.1397	73.4179	4.43838	13	7	2.65715	1	0	0.0627237	0.119438	51	427	46	349	5	27	0	0	12	0	12	0	0
AluYa5	chr12	-	22757362	22757662	300	484.929	462.663	5.84398	106	2	7.9874	3	0	0.104749	0.27735	360	1298	353	879	7	59	0.261538	17	65	17	48	0	0
AluY	chr12	+	24307446	24307758	312	213.999	195.087	3.63397	64	0	4.55122	6	4	0.335733	0.258007	145	562	145	417	0	0	0.119171	23	193	21	136	2	34
AluY	chr12	+	2497753	2498051	298	148.169	130.849	6.01221	26	4	2.23361	0	0	0	0.150585	103	684	97	542	6	39	0	0	0	0	0	0	0
AluY	chr12	-	26009154	26009440	286	116.515	100.622	3.17861	4	34	2.94795	1	7	0.293003	0.179966	106	589	11	106	95	377	0.153846	20	130	4	30	16	80
AluSg	chr12	+	2789082	2789391	309	126.245	109.88	2.84445	3	44	3.37475	5	8	0.44069	0.025974	8	308	2	100	6	200	0.117264	36	307	36	271	0	0
AluSx	chr12	-	2953427	2953729	302	88.6639	74.7493	3.69586	12	12	1.76322	3	0	0.104055	0.1	31	310	4	57	27	222	0.25	4	16	0	0	4	12
AluYb8	chr12	-	39924736	39925058	322	1173.72	1146.57	5.59308	2	271	18.8109	4	7	0.357837	0.121005	742	6132	10	54	732	5336	0.206107	27	131	0	0	27	104
MIR	chr12	-	42741013	42741149	136	107.555	92.3071	3.34033	33	0	5.38366	6	0	0.462126	0.0294118	4	136	4	132	0	0	0.04	2	50	0	24	2	24
AluSx	chr12	+	43784163	43784459	296	105.739	90.6495	3.19015	27	7	2.54853	7	0	0.247716	0.0574468	27	470	26	395	1	48	0.0283019	3	106	3	103	0	0
AluY	chr12	+	47610896	47611208	312	210.2	191.352	3.01773	76	0	5.40458	16	3	0.637892	0.215904	448	2075	448	1627	0	0	0.197015	66	335	66	269	0	0
AluSg/x	chr12	-	47638365	47638535	170	104.212	89.1491	3.06148	1	34	4.56796	2	6	0.492935	0.0807062	64	793	3	31	61	698	0.189349	32	169	6	24	26	113
AluSq	chr12	+	47895662	47895981	319	84.3255	70.7776	2.40365	9	28	2.57344	10	4	0.459712	0.155645	193	1240	47	167	146	880	0.130556	47	360	12	109	35	204
AluSc	chr12	+	47994443	47994743	300	83.9622	70.535	5.20978	16	1	1.25728	0	0	0	0.0534759	10	187	9	142	1	35	0	0	0	0	0	0	0
AluYa5	chr12	+	48409344	48409647	303	118.535	102.583	5.69586	23	1	1.7574	0	0	0	0.185889	137	737	124	546	13	54	0	0	0	0	0	0	0
AluJo	chr12	+	49712300	49712445	145	94.7938	80.4255	3.54076	14	13	4.13141	1	3	0.288962	0	0	260	0	169	0	91	0	0	104	0	38	0	66
AluSp	chr12	+	49858654	49858974	320	95.7138	81.2728	2.5782	31	8	2.70407	10	3	0.425541	0.0797546	26	326	23	226	3	74	0.108974	17	156	17	139	0	0
AluY	chr12	-	49940730	49941014	284	87.4286	73.6397	3.9879	4	18	1.71873	0	2	0.0737667	0.154275	83	538	0	0	83	455	0.126984	8	63	8	48	0	7
AluSx	chr12	-	50203663	50203956	293	144.663	127.45	3.12638	1	48	3.71049	5	6	0.393254	0.130776	150	1147	4	35	146	962	0.0909091	16	176	3	34	13	126
AluSx	chr12	+	52030890	52031192	302	372.8	351.74	6.39517	79	0	5.80394	1	0	0.034685	0.0376569	36	956	36	920	0	0	0	0	11	0	11	0	0
AluSx	chr12	-	52098598	52098905	307	105.767	90.6603	2.88911	2	36	2.7463	2	8	0.341201	0.134771	50	371	7	64	43	257	0.127072	23	181	0	2	23	156
AluY	chr12	-	52262626	52262934	308	223.61	204.511	2.9892	1	81	5.90698	5	16	0.714195	0.258394	177	685	3	9	174	499	0.219219	73	333	12	36	61	224
AluSq	chr12	+	54411129	54411411	282	93.1203	78.8494	3.75364	8	17	1.96695	3	0	0.111435	0.0873563	38	435	26	316	12	81	0.0697674	3	43	3	40	0	0
tRNASer-CGA	chr12	+	54870414	54870496	82	498.95	476.523	6.25901	35	73	29.2222	1	1	0.255485	0.00742574	15	2020	0	339	15	1666	0.0322581	2	62	0	0	2	60
AluSq	chr12	-	55378658	55378956	298	130.07	113.48	4.96408	20	9	2.15916	1	0	0.0351506	0.0294118	3	102	1	49	2	50	0.0444444	4	90	4	86	0	0
AluSx	chr12	+	55944334	55944649	315	94.0205	79.6894	2.77198	9	26	2.46525	4	6	0.332535	0.017094	2	117	2	29	0	86	0.044843	10	223	10	213	0	0
AluSq	chr12	+	56086089	56086390	301	161.532	143.765	4.42165	40	0	2.94847	3	0	0.104401	0.121607	112	921	112	809	0	0	0.0895522	6	67	6	61	0	0
AluYg6	chr12	-	60715777	60716087	310	86.1142	72.4694	3.43172	17	8	1.78929	0	4	0.13516	0.19419	127	654	78	366	49	161	0.277778	10	36	0	2	10	24
AluY	chr12	+	60827496	60827803	307	99.1633	84.4452	3.59235	28	0	2.02359	3	1	0.13648	0.0957854	25	261	25	224	0	12	0.06	3	50	3	47	0	0
AluSx	chr12	+	62603907	62604231	324	161.257	143.497	2.85473	1	60	4.17722	8	9	0.549607	0.0147929	5	338	4	25	1	308	0.10355	35	338	17	102	18	201
AluSg	chr12	-	69073233	69073547	314	103.33	88.4012	3.29657	0	32	2.26112	2	4	0.200157	0.138298	104	752	0	0	104	648	0.0545455	6	110	4	84	2	20
AluYb8	chr12	+	69929459	69929772	313	125.783	109.423	3.06538	43	0	3.04808	10	0	0.33466	0.257761	274	1063	274	789	0	0	0.226923	59	260	59	201	0	0
AluY	chr12	-	75139400	75139702	302	173.455	155.359	3.50158	3	50	3.89378	5	4	0.312165	0.164694	167	1014	5	14	162	833	0.235294	28	119	16	52	12	39
AluJo	chr12	+	75175382	75175576	194	119.078	103.07	3.09972	3	37	4.57468	4	5	0.485947	0.112676	8	71	8	63	0	0	0.0962343	23	239	21	190	2	26
AluY	chr12	+	76503791	76504090	299	93.8401	79.5294	5.36613	16	3	1.40989	0	0	0	0.239845	124	517	102	303	22	90	0	0	0	0	0	0	0
AluY	chr12	+	7687144	7687444	300	94.7938	80.4255	3.54076	11	16	1.99685	3	1	0.139665	0.182524	94	515	50	151	44	270	0.211864	25	118	19	60	6	33
AluY	chr12	+	7999144	7999451	307	93.8401	79.5294	5.36613	11	8	1.37315	0	0	0	0.214925	72	335	47	180	25	83	0	0	0	0	0	0	0
AluSp	chr12	+	8047708	8048009	301	98.9366	84.2568	2.90948	2	33	2.57991	3	6	0.313202	0.0775862	9	116	8	50	1	57	0.0413793	6	145	4	84	2	55
AluSx	chr12	+	8316035	8316181	146	93.8401	79.5294	5.36613	18	1	2.88738	0	0	0	0.0131579	1	76	1	72	0	3	0	0	0	0	0	0	0
AluY	chr12	-	85757576	85757885	309	103.718	88.7413	5.50719	6	15	1.50787	0	0	0	0.231707	152	656	41	173	111	331	0	0	0	0	0	0	0
AluSx	chr12	-	87944662	87944938	276	139.186	122.232	3.98861	35	2	2.97437	1	3	0.15181	0.060241	5	83	1	30	4	48	0.0681818	6	88	1	24	5	58
AluY	chr12	+	88647305	88647623	318	98.7791	84.1061	5.43838	9	11	1.39542	0	0	0	0.192661	105	545	50	149	55	291	0	0	0	0	0	0	0
tRNAAsp-GTC	chr12	+	94953929	94954001	72	1250.13	1222.72	6.3812	265	10	84.7428	4	2	0.872905	0.00375657	10	2662	1	2400	9	252	0	0	136	0	106	0	30
AluY	chr12	+	9505740	9506021	281	150.71	133.301	3.71746	42	1	3.3952	4	2	0.223663	0.101027	59	584	55	479	4	46	0.0877193	10	114	6	42	4	62
tRNAAsp-GTC	chr12	+	97421411	97421483	72	293.227	272.986	5.18024	67	1	20.9546	0	3	0.436453	0.00779423	10	1283	9	1135	1	138	0	0	112	0	10	0	102
tRNATrp-CCA	chr12	+	97422160	97422232	72	2397.7	2365.04	6.1582	200	339	166.096	8	7	2.18226	0.00143435	11	7669	1	1841	10	5817	0.0162602	4	246	3	56	1	186
AluSx	chr12	-	97442512	97442802	290	110.479	95.0128	4.27773	13	14	2.06571	2	0	0.0722404	0.0789474	27	342	9	80	18	235	0.0689655	2	29	2	27	0	0
AluYg6	chr12	+	98873197	98873431	234	101.222	86.4265	4.16868	23	2	2.37043	2	0	0.0895288	0.295421	200	677	185	425	15	52	0.242424	8	33	8	25	0	0
FLAM_A	chr12	-	99139740	99139822	82	120.34	104.261	3.46416	36	0	9.74073	6	0	0.766454	0	0	62	0	62	0	0	0.0120482	1	83	1	82	0	0
AluYa5	chr13	-	102807863	102808174	311	182.741	164.443	6.31054	0	37	2.63964	0	0	0	0.176072	156	886	0	0	156	730	0	0	0	0	0	0	0
AluY	chr13	+	109672839	109673149	310	108.657	93.3375	5.57286	21	1	1.57458	0	0	0	0.0565371	32	566	22	452	10	82	0	0	0	0	0	0	0
AluSx	chr13	-	110697618	110697918	300	88.6639	74.7493	3.69586	0	24	1.77498	0	3	0.104749	0.130031	42	323	0	0	42	281	0.0769231	5	65	0	32	5	28
AluSx	chr13	+	112680160	112680408	248	152.581	135.1	4.68656	36	0	3.22072	2	0	0.0844747	0.240157	61	254	61	193	0	0	0	0	18	0	18	0	0
AluJo	chr13	-	18327072	18327368	296	207.436	188.677	6.49124	0	42	3.14818	0	0	0	0.012987	2	154	0	0	2	152	0	0	0	0	0	0	0
AluY	chr13	-	21319791	21320095	304	83.9622	70.535	5.20978	8	9	1.24073	0	0	0	0.121076	54	446	31	253	23	139	0	0	0	0	0	0	0
AluY	chr13	+	22323593	22323903	310	226.658	207.501	5.71134	49	0	3.50701	1	0	0.0337899	0.216753	251	1158	248	887	3	20	0.1	2	20	2	18	0	0
AluY	chr13	+	26779602	26779907	305	92.5728	78.3394	3.32931	25	3	2.03686	4	1	0.171719	0.29717	189	636	189	447	0	0	0.303922	31	102	31	71	0	0
AluY	chr13	+	26931517	26931701	184	327.528	306.855	4.34703	1	85	10.3701	1	7	0.455429	0.137577	67	487	65	400	2	20	0.136364	9	66	3	19	6	38
AluSx	chr13	-	28018866	28019161	295	120.182	104.113	4.0588	0	31	2.33154	2	1	0.106524	0.0301205	20	664	0	0	20	644	0.0133333	1	75	1	38	0	36
AluY	chr13	+	29722993	29723296	303	115.703	99.8788	4.8092	24	2	1.90385	1	0	0.0345705	0.113264	76	671	72	560	4	35	0.189873	15	79	4	19	11	45
tRNAAsn-GTT	chr13	-	30146100	30146174	74	299.612	279.282	6.0934	36	28	19.1889	0	1	0.141552	0.00356053	7	1966	5	1643	2	316	0.177778	8	45	8	13	0	24
AluY	chr13	-	34923250	34923558	308	158.047	140.349	6.10393	24	8	2.30516	0	0	0	0.151767	146	962	97	690	49	126	0	0	0	0	0	0	0
AluSx	chr13	+	36473264	36473543	279	83.9622	70.535	5.20978	17	0	1.35191	0	0	0	0.131063	127	969	127	842	0	0	0	0	0	0	0	0	0
AluSq	chr13	-	40156085	40156391	306	241.109	221.713	4.92759	46	11	4.13291	2	1	0.102695	0.0102302	4	391	1	177	3	210	0.0277778	2	72	2	70	0	0
tRNAGlu-TTC	chr13	-	40532873	40532945	72	282.324	262.265	4.85831	44	24	20.9546	4	0	0.581937	0.00280535	13	4634	13	4233	0	388	0	0	58	0	58	0	0
AluSg	chr13	-	40585823	40586087	264	253.193	233.598	3.82249	70	3	6.1351	6	4	0.396775	0.0264317	12	454	3	383	9	59	0.157407	34	216	5	35	29	147
AluSq	chr13	-	40606650	40606962	312	158.2	140.482	3.93985	0	43	3.05785	1	4	0.167866	0.114391	124	1084	15	71	109	889	0.119565	11	92	0	0	11	81
tRNAGlu-TTC	chr13	-	44390061	44390133	72	1632.58	1603.34	7.20162	290	57	106.93	4	0	0.581937	0.00258644	19	7346	18	5477	1	1850	0	0	70	0	57	0	13
MIR	chr13	-	46597412	46597650	238	88.9012	74.9408	5.29007	11	7	1.67802	0	0	0	0	0	158	0	140	0	18	0	0	0	0	0	0	0
AluJo	chr13	+	56618206	56618522	316	163.633	145.788	2.57792	28	42	4.91489	22	2	0.795559	0.209141	302	1444	139	497	163	645	0.163227	87	533	76	347	11	99
AluJo	chr13	+	56637920	56638141	221	162.985	145.183	6.14768	9	24	3.31302	0	0	0	0.163265	104	637	46	253	58	280	0	0	0	0	0	0	0
AluYb8	chr13	-	59274804	59275118	314	103.718	88.7413	5.50719	2	19	1.48386	0	0	0	0.291822	157	538	25	77	132	304	0	0	0	0	0	0	0
AluY	chr13	-	64413127	64413446	319	480.108	457.922	5.83061	0	107	7.4421	1	2	0.0985097	0.13879	312	2248	0	0	312	1936	0.193548	6	31	0	0	6	25
AluY	chr13	+	77043296	77043531	235	152.282	134.834	4.34854	37	1	3.58772	2	1	0.133722	0.113514	105	925	100	793	5	27	0.176471	24	136	12	61	12	51
AluSq	chr13	-	77597291	77597567	276	130.07	113.48	4.96408	2	27	2.33126	1	0	0.0379524	0.00738007	6	813	0	85	6	722	0	0	42	0	42	0	0
AluYa5	chr13	-	81511315	81511624	309	91.881	77.7828	4.50719	0	21	1.50787	1	0	0.0338992	0.258486	99	383	0	0	99	284	0.105263	2	19	0	5	2	12
AluYb8	chr13	-	82009973	82010281	308	2769.59	2733.92	9.22866	563	3	40.7726	0	1	0.0340093	0.245902	30	122	4	9	26	83	0.306122	15	49	0	0	15	34
AluSx	chr13	+	83395774	83396087	313	193.141	174.623	3.20871	4	61	4.60757	5	9	0.468524	0	0	56	0	56	0	0	0.019802	2	101	2	99	0	0
AluSq	chr13	+	83540080	83540379	299	281.52	261.497	6.92759	55	2	4.22967	0	0	0	0.182331	97	532	91	390	6	45	0	0	0	0	0	0	0
AluSc	chr13	+	89803956	89804262	306	105.845	90.7213	4.22424	26	0	1.88519	1	1	0.0684632	0.0819672	20	244	20	224	0	0	0.0217391	1	46	0	22	1	23
tRNAPhe-GAA	chr13	-	93999904	93999977	73	1719.76	1689.89	6.47691	80	298	114.887	5	3	1.14793	0.00303582	10	3294	5	858	5	2426	0	0	89	0	12	0	77
AluYh9	chr13	+	95431437	95431743	306	172.863	154.805	6.23141	24	11	2.53775	0	0	0	0.239787	270	1126	208	510	62	346	0	0	0	0	0	0	0
AluSg	chr13	-	96812013	96812326	313	85.1072	71.5299	2.53097	6	29	2.481	0	12	0.401592	0.0836237	48	574	0	0	48	526	0.0507614	10	197	0	0	10	187
AluSx	chr13	+	96921603	96921907	304	151.873	134.432	2.70273	11	50	4.45204	11	8	0.654679	0.00430108	2	465	2	138	0	325	0.0321543	10	311	10	288	0	13
AluJb	chr14	-	101639311	101639477	166	110.925	95.4092	4.75364	22	3	3.34145	1	0	0.0631016	0.0606061	6	99	2	28	4	65	0.0833333	3	36	3	33	0	0
tRNAIle-AAT	chr14	+	101853181	101853255	74	1760.39	1730.41	6.84709	68	312	113.934	3	3	0.849313	0.00108885	5	4592	3	3233	2	1354	0	0	297	0	0	0	297
AluSg1	chr14	+	101936841	101937139	298	84.1189	70.692	3.22424	26	0	1.9358	4	1	0.175753	0.109034	35	321	35	286	0	0	0.173469	17	98	17	81	0	0
FRAM	chr14	-	102405912	102406020	108	119.777	103.75	4.37911	29	0	5.95768	2	0	0.193979	0.06	3	50	3	47	0	0	0	0	0	0	0	0	0
AluSg	chr14	-	102613126	102613259	133	87.1397	73.4179	4.43838	20	0	3.33642	0	1	0.0787584	0.0555556	1	18	1	17	0	0	0.101449	7	69	5	51	2	11
AluSg	chr14	-	103240487	103240796	309	249.359	229.849	4.30825	9	56	4.66721	3	3	0.203395	0.0764636	128	1674	34	242	94	1304	0.138686	19	137	6	52	13	66
AluSp	chr14	+	18519024	18519310	286	84.2261	70.7458	3.63567	6	17	1.78429	2	1	0.109876	0.0551471	30	544	0	136	30	378	0.0517241	3	58	2	32	1	23
AluSp	chr14	-	18714004	18714293	289	89.3184	75.3425	3.01221	4	26	2.30317	1	6	0.253716	0.174274	42	241	14	82	28	117	0.159091	14	88	0	0	14	74
RNaseP_RNA	chr14	-	19881070	19881410	340	94.4546	80.0978	2.40378	16	26	2.74077	10	6	0.492935	0.000881057	1	1135	0	665	1	469	0	0	541	0	307	0	234
tRNAPro-AGG	chr14	-	20147334	20147406	72	387.094	365.754	4.54909	53	46	30.5074	6	2	1.16387	0.000821693	1	1217	0	417	1	799	0	0	66	0	60	0	6
tRNALeu-AAG	chr14	+	20148130	20148212	82	1490.94	1462.43	5.8022	153	189	92.5369	8	4	1.53291	0.00399274	11	2755	8	1713	3	1031	0	0	128	0	73	0	55
tRNAPro-AGG	chr14	-	20151399	20151471	72	1269.57	1242.1	6.22476	148	134	86.8999	3	4	1.01839	0.00407925	7	1716	5	562	2	1147	0	0	140	0	69	0	71
tRNAThr-TGT	chr14	-	20151788	20151861	73	441.249	419.471	6.62926	35	58	28.2659	1	0	0.143491	0.00154619	4	2587	1	765	3	1818	0	0	0	0	0	0	0
tRNALeu-TAG	chr14	+	20163368	20163450	82	87.13	73.4165	2.782	18	14	8.65842	6	3	1.14968	0.0192061	15	781	10	489	5	277	0.0333333	4	120	4	51	0	65
tRNAThr-TGT	chr14	-	20169158	20169231	73	301.276	280.896	7.02466	56	5	18.54	0	0	0	0.0206034	28	1359	25	813	3	518	0	0	0	0	0	0	0
tRNAPro-TGG	chr14	+	20171004	20171076	72	152.581	135.1	4.68656	1	35	11.0936	1	1	0.290968	0.044335	9	203	2	45	7	149	0.0909091	4	44	4	6	0	34
tRNAThr-TGT	chr14	+	20219688	20219761	73	1134.79	1108.09	6.70028	193	52	74.4639	2	2	0.573965	0.00250156	4	1599	2	728	2	867	0	0	96	0	30	0	66
tRNATyr-GTA	chr14	+	20221271	20221360	89	141.608	124.56	3.3877	42	2	10.969	4	4	0.941561	0.00578035	3	519	3	500	0	16	0	0	99	0	66	0	33
tRNAPro-TGG	chr14	+	20222014	20222086	72	726.285	702.199	4.63333	98	89	57.6251	14	1	2.18226	0.00461894	6	1299	4	837	2	456	0	0	76	0	70	0	6
AluY	chr14	-	20230834	20231145	311	213.595	194.692	3.45858	1	66	4.77988	2	10	0.404175	0.236876	370	1562	5	35	365	1157	0.226054	59	261	0	0	59	202
AluY	chr14	+	20507937	20508254	317	103.718	88.7413	5.50719	14	7	1.46982	0	0	0	0.151631	79	521	54	262	25	180	0	0	0	0	0	0	0
FAM	chr14	-	20798980	20799133	153	128.413	111.986	5.8092	21	5	3.77038	0	0	0	0.0423729	5	118	0	26	5	87	0	0	0	0	0	0	0
AluSx	chr14	-	21015939	21016236	297	87.1397	73.4179	4.43838	14	6	1.49409	0	1	0.0352689	0.188776	74	392	47	215	27	103	0.179487	7	39	7	32	0	0
tRNAArg-ACG	chr14	+	22468749	22468822	73	3175.8	3139.68	6.30547	115	594	215.489	9	9	2.58284	0.00392842	36	9164	14	2656	22	6472	0	0	261	0	148	0	113
AluSp	chr14	-	22695035	22695344	309	88.8176	74.8622	2.57108	16	20	2.58492	4	8	0.406791	0.157895	156	988	72	465	84	367	0.178571	45	252	11	96	34	111
AluY	chr14	+	23697803	23698108	305	88.9012	74.9408	5.29007	13	5	1.30941	0	0	0	0.15942	66	414	56	237	10	111	0	0	0	0	0	0	0
AluY	chr14	-	24841962	24842249	287	113.596	97.9522	5.63567	0	23	1.77807	0	0	0	0.22807	91	399	0	0	91	308	0	0	0	0	0	0	0
AluYb8	chr14	+	30253022	30253333	311	84.1189	70.692	3.22424	20	6	1.85488	4	1	0.168406	0.280605	204	727	178	410	26	113	0.312	39	125	39	86	0	0
U6-7	chr14	+	31741001	31741107	106	517.284	494.816	5.41039	99	21	25.1176	4	1	0.494097	0.0377359	128	3392	93	2240	35	1024	0.2	18	90	18	57	0	15
U6-8	chr14	-	31742120	31742226	106	648.304	624.676	4.57227	62	106	35.1646	1	13	1.38347	0.00402873	23	5709	2	1198	21	4488	0.01	2	200	2	90	0	108
AluSq	chr14	+	34046090	34046400	310	105.845	90.7213	4.22424	4	22	1.86086	0	2	0.0675798	0.0892857	20	224	14	158	6	46	0.117647	4	34	4	21	0	9
AluSc	chr14	-	34046410	34046510	100	472.666	450.557	5.10164	113	0	25.0715	4	2	0.628492	0.00326797	1	306	1	289	0	16	0.0862069	5	58	0	8	5	45
AluSq	chr14	-	34166424	34166746	322	198.808	180.188	4.21131	44	8	3.58303	2	3	0.162653	0.0421687	7	166	3	72	4	87	0.0326087	3	92	3	89	0	0
AluSp	chr14	-	34438801	34439093	292	92.0128	77.8519	4.05071	10	13	1.74762	1	1	0.0717456	0.15625	85	544	37	149	48	310	0.235294	8	34	0	0	8	26
AluY	chr14	-	41495939	41496235	296	96.6309	82.1503	4.57286	3	19	1.64905	0	1	0.0353881	0.210526	72	342	13	74	59	196	0	0	1	0	0	0	1
AluY	chr14	-	44507207	44507500	293	92.1048	77.8964	2.934	0	32	2.42318	3	5	0.286003	0.193741	130	671	0	0	130	541	0.290598	34	117	0	0	34	83
SRP_RNA1	chr14	+	49123047	49123346	299	735.909	711.732	4.72644	129	58	13.8763	11	3	0.490462	0.0126165	65	5152	48	3086	17	2001	0.0301003	9	299	0	95	9	195
AluSp	chr14	+	49129095	49129389	294	84.1583	70.6949	2.84229	25	5	2.264	6	2	0.28503	0.183254	116	633	100	409	16	108	0.175	28	160	28	132	0	0
SRP_RNA3	chr14	-	49390083	49390382	299	339.579	318.823	3.9744	33	63	7.12365	3	9	0.420396	0.0176162	47	2668	12	1148	35	1473	0.158915	41	258	20	94	21	123
SRP_RNA2	chr14	-	49399018	49399317	299	533.86	511.201	4.41982	36	105	10.4629	4	9	0.455429	0.0128071	49	3826	14	1350	35	2427	0.0481928	8	166	4	70	4	88
AluSx	chr14	+	49737718	49738019	301	129.112	112.586	4.47384	2	29	2.28506	0	2	0.0696004	0.0166667	3	180	3	30	0	147	0	0	13	0	0	0	13
AluY	chr14	-	49806989	49807273	284	86.1142	72.4694	3.43172	21	4	1.9531	0	4	0.147533	0.179792	121	673	115	532	6	20	0.371429	26	70	0	0	26	44
AluSg	chr14	+	52161669	52161979	310	277.631	257.678	4.83709	2	65	4.7953	1	3	0.13516	0.045082	11	244	6	45	5	188	0.0483871	3	62	3	55	0	4
AluY	chr14	+	54859362	54859685	323	96.6309	82.1503	4.57286	5	17	1.5112	0	1	0.0324299	0.173134	58	335	22	108	36	169	0.114286	4	35	0	0	4	31
tRNALys-CTT	chr14	-	57776365	57776438	73	989.258	963.273	5.17916	114	125	72.6403	7	6	1.86539	0.00586745	44	7499	38	4478	6	2977	0	0	108	0	35	0	73
MIR	chr14	+	59876349	59876441	92	83.9622	70.535	5.20978	17	0	4.09981	0	0	0	0.140625	9	64	9	55	0	0	0	0	0	0	0	0	0
AluSg	chr14	+	63396007	63396312	305	92.0128	77.8519	4.05071	9	14	1.67313	1	1	0.0686876	0.0755556	17	225	15	144	2	64	0.1	4	40	4	36	0	0
FRAM	chr14	+	66895022	66895194	172	92.0128	77.8519	4.05071	22	1	2.96689	2	0	0.121801	0.175066	66	377	54	245	12	66	0.2	9	45	9	36	0	0
AluSp	chr14	-	70256752	70257065	313	420.082	398.494	4.22121	9	105	8.08096	8	4	0.401592	0.158741	474	2986	52	288	422	2224	0.183946	55	299	13	88	42	156
AluYa5	chr14	-	71211023	71211333	310	617.649	594.284	7.09929	127	2	9.23274	0	1	0.0337899	0.23176	378	1631	367	1227	11	26	0.28	14	50	10	26	4	10
AluY	chr14	-	72527644	72527949	305	106.154	91.007	4.69586	0	24	1.74588	1	0	0.0343438	0.179034	152	849	13	32	139	665	0.116279	5	43	0	0	5	38
AluY	chr14	-	73026773	73027077	304	116.811	100.905	3.782	31	1	2.3355	1	3	0.137827	0.190506	301	1580	293	1265	8	14	0.0992908	14	141	0	0	14	127
AluSx	chr14	+	73233916	73234229	313	88.6639	74.7493	3.69586	1	23	1.70126	1	2	0.100398	0.0382514	7	183	0	26	7	150	0.0967742	6	62	2	23	4	33
AluSx	chr14	-	74674152	74674464	312	90.5103	76.4692	2.27689	33	10	3.05785	5	13	0.604319	0.0479042	8	167	1	73	7	86	0.0378378	7	185	0	7	7	171
AluY	chr14	+	77977910	77978213	303	272.539	252.644	4.26215	72	0	5.27221	7	0	0.241994	0.157967	115	728	115	613	0	0	0	0	113	0	113	0	0
AluY	chr14	-	79400837	79401146	309	93.2219	78.9194	2.68656	8	28	2.58492	3	8	0.372892	0.24451	167	683	17	79	150	437	0.161049	43	267	15	68	28	156
AluY	chr14	-	80258912	80259222	310	1301.01	1273.2	8.15142	0	268	19.1812	0	1	0.0337899	0.165528	1211	7316	0	0	1211	6105	0.666667	2	3	0	0	2	1
AluSx	chr14	+	83863851	83864159	308	207.737	188.952	4.47435	7	45	3.74589	3	1	0.136037	0.0740741	4	54	4	50	0	0	0.0789474	3	38	3	35	0	0
AluYb8	chr14	-	86410984	86411302	318	130.199	113.587	3.90948	9	26	2.44199	1	3	0.131759	0.288194	249	864	51	217	198	398	0.243902	20	82	1	7	19	55
AluSx	chr14	+	88963046	88963354	308	409.449	387.945	3.95897	10	107	8.42826	5	10	0.510139	0.114213	45	394	42	305	3	44	0.127517	38	298	18	178	20	82
AluSx	chr14	-	89821397	89821698	301	144.831	127.612	3.83669	38	2	2.94847	2	3	0.174001	0.0424242	7	165	6	110	1	48	0.04	2	50	2	24	0	24
AluSx	chr14	-	90449001	90449309	308	180.11	161.884	4.29916	39	7	3.31367	2	2	0.136037	0.062645	27	431	8	299	19	105	0.0983607	6	61	1	36	5	19
AluSq	chr14	-	92988474	92988786	312	111.107	95.5357	3.96407	1	28	2.06227	0	3	0.10072	0.142857	77	539	0	2	77	460	0.0588235	4	68	0	0	4	64
AluJo	chr14	+	95876722	95877036	314	147.874	130.586	4.64645	3	32	2.4731	2	0	0.0667189	0.0351288	15	427	6	63	9	349	0.0384615	2	52	2	50	0	0
MIRb	chr14	+	96152016	96152095	79	93.8401	79.5294	5.36613	2	17	5.33616	0	0	0	0.0263158	1	38	0	3	1	34	0	0	2	0	0	0	2
MIR3	chr15	-	19392152	19392307	155	171.78	153.737	3.22715	52	5	8.15917	8	4	0.810957	0.00704225	1	142	1	102	0	39	0.00884956	1	113	1	83	0	29
AluSg1	chr15	+	20904343	20904643	300	98.7791	84.1061	5.43838	19	1	1.47915	0	0	0	0.0816327	28	343	26	290	2	25	0	0	0	0	0	0	0
MIR3	chr15	-	20960390	20960523	133	108.657	93.3375	5.57286	12	10	3.67006	0	0	0	0.0185414	15	809	6	382	9	412	0	0	0	0	0	0	0
AluY	chr15	+	21475181	21475476	295	152.425	134.957	3.58971	1	44	3.38449	6	1	0.248556	0.0641026	5	78	0	17	5	56	0.0740741	8	108	8	69	0	31
AluY	chr15	-	21761266	21761564	298	244.889	225.462	4.67907	54	6	4.46722	1	3	0.140602	0.154732	309	1997	294	1588	15	100	0.171875	11	64	0	0	11	53
AluSq	chr15	-	24757899	24758200	301	83.9622	70.535	5.20978	9	8	1.2531	0	0	0	0.0869565	32	368	29	244	3	92	0	0	0	0	0	0	0
AluJb	chr15	+	26558193	26558258	65	98.7791	84.1061	5.43838	5	15	6.82683	0	0	0	0.088785	19	214	16	144	3	51	0	0	0	0	0	0	0
AluSp	chr15	+	26588751	26589049	298	87.1397	73.4179	4.43838	14	6	1.48907	0	1	0.0351506	0.119626	64	535	59	402	5	69	0	0	0	0	0	0	0
AluJo	chr15	-	26644570	26644878	308	108.657	93.3375	5.57286	1	21	1.5848	0	0	0	0.140206	68	485	15	90	53	327	0	0	0	0	0	0	0
AluJb	chr15	+	26826938	26827092	154	91.881	77.7828	4.50719	3	18	3.02553	1	0	0.0680186	0.237822	83	349	29	47	54	219	0.217391	15	69	6	19	9	35
Alu	chr15	+	28924903	28924988	85	97.9118	83.2596	2.81209	36	0	9.39693	3	7	1.23234	0.00609756	2	328	2	326	0	0	0	0	122	0	122	0	0
AluJ/FRAM	chr15	+	28926384	28926439	55	84.6705	71.1016	2.46416	36	0	14.5225	5	8	2.47588	0.0268456	4	149	4	145	0	0	0.0532787	13	244	13	231	0	0
AluJ/FRAM	chr15	+	28926856	28926911	55	92.0128	77.8519	4.05071	23	0	9.27829	2	0	0.380904	0	0	197	0	197	0	0	0.00531915	1	188	1	187	0	0
AluSc	chr15	+	30131943	30132238	295	110.925	95.4092	4.75364	23	2	1.88027	1	0	0.035508	0.138225	81	586	75	441	6	64	0	0	13	0	13	0	0
AluSg	chr15	-	32571740	32572001	261	121.26	105.152	3.82576	0	33	2.80528	0	4	0.160534	0.0471807	41	869	0	16	41	812	0	0	68	0	0	0	68
FLAM_A	chr15	+	33047639	33047736	97	387.375	366.019	4.31646	8	95	23.5596	5	5	1.07988	0	0	484	0	291	0	193	0	0	128	0	38	0	90
AluYa5	chr15	+	33132416	33132722	306	281.268	261.281	5.48588	60	3	4.56796	2	0	0.0684632	0.233407	422	1808	413	1361	9	25	0.3125	10	32	10	22	0	0
AluY	chr15	-	34649593	34649886	293	106.588	91.3872	3.91427	6	22	2.12028	0	3	0.107251	0.2181	241	1105	40	146	201	718	0.23913	11	46	0	0	11	35
AluSg	chr15	+	34919103	34919399	296	113.596	97.9522	5.63567	21	2	1.72401	0	0	0	0.108007	58	537	52	439	6	40	0	0	0	0	0	0	0
AluY	chr15	-	37753548	37753846	298	106.588	91.3872	3.91427	9	19	2.0847	1	2	0.105452	0.128162	76	593	14	82	62	435	0.159664	19	119	19	100	0	0
tRNASer-GCT	chr15	-	38673314	38673396	82	964.593	938.791	5.34001	204	25	61.9618	1	10	1.40516	0.00237652	23	9678	13	5718	10	3937	0.019685	5	254	5	210	0	39
AluY	chr15	-	38681349	38681508	159	96.611	82.1503	4.1109	24	0	3.34901	1	1	0.131759	0	0	0	0	0	0	0	0.1875	6	32	0	0	6	26
AluSx	chr15	+	39193916	39194215	299	170.974	152.968	2.81555	4	62	4.89751	7	12	0.665627	0.231039	198	857	14	70	184	589	0.161905	34	210	23	133	11	43
AluSx	chr15	+	39413128	39413426	298	239.892	220.537	3.2007	76	6	6.1052	10	8	0.63271	0.0880734	144	1635	142	1335	2	156	0	0	378	0	308	0	70
AluY	chr15	+	39464836	39465121	285	86.6433	72.9601	3.10692	24	4	2.1798	2	4	0.220523	0.164723	113	686	70	428	43	145	0.133721	23	172	10	72	13	77
AluY	chr15	-	39528717	39528967	250	83.9622	70.535	5.20978	2	15	1.50873	0	0	0	0.194154	93	479	29	129	64	257	0	0	0	0	0	0	0
AluSg/x	chr15	-	39665698	39665825	127	101.389	86.5647	4.63567	1	22	4.01816	0	1	0.0824793	0.151515	15	99	3	8	12	76	0.121622	9	74	6	39	3	26
MIRb	chr15	-	40487509	40487623	114	91.881	77.7828	4.50719	10	11	4.08712	0	1	0.0918848	0.080292	11	137	11	76	0	50	0.2	1	5	0	0	1	4
tRNAHis-GTG	chr15	-	43278095	43278167	72	1020.14	993.969	5.77998	129	104	71.8003	5	3	1.16387	0.00294724	10	3393	5	1840	5	1543	0.00819672	1	122	1	98	0	23
tRNAHis-GTG	chr15	-	43279902	43279974	72	736.676	712.467	5.22417	8	168	54.2354	3	6	1.30936	0.00242915	9	3705	4	1244	5	2452	0	0	125	0	52	0	73
tRNAHis-GTG	chr15	+	43280640	43280712	72	465.041	443.007	4.53592	68	52	36.9787	5	5	1.45484	0.00296443	6	2024	0	1082	6	936	0.0103093	1	97	1	32	0	64
AluSx	chr15	-	43745074	43745373	299	85.2738	71.6858	2.96407	12	17	2.15194	3	4	0.245231	0.0482315	30	622	9	292	21	300	0.0994764	19	191	6	98	13	74
AluY	chr15	+	48551802	48552104	302	269.628	249.79	3.99874	73	2	5.51007	7	2	0.312165	0.405063	192	474	192	282	0	0	0.172932	23	133	20	75	3	35
AluY	chr15	+	48734205	48734516	311	88.3342	74.46	3.27773	26	1	1.92622	2	3	0.168406	0.11588	54	466	54	410	0	2	0.142857	13	91	5	29	8	49
AluSx	chr15	+	48999283	48999591	308	189.293	170.866	4.35995	1	47	3.45775	4	0	0.136037	0	0	28	0	0	0	28	0.101124	9	89	9	80	0	0
AluJb	chr15	-	50300330	50300463	133	124.738	108.454	4.10393	30	2	5.33828	3	0	0.236275	0.0666667	1	15	0	0	1	14	0.0833333	4	48	0	0	4	44
AluY	chr15	-	50909922	50910206	284	116.061	100.205	3.42406	3	32	2.73434	3	3	0.2213	0.156888	123	784	6	50	117	611	0.0657895	10	152	10	73	0	69
AluSq	chr15	+	53528870	53529180	310	94.9416	80.5494	3.20486	7	23	2.14715	4	2	0.202739	0.062069	9	145	5	96	4	40	0.0725806	9	124	2	48	7	67
AluSg	chr15	-	61132925	61133230	305	112.376	96.7662	3.73687	1	30	2.25509	1	3	0.137375	0.0883234	59	668	7	43	52	566	0.206186	20	97	6	25	14	52
MIRb	chr15	-	62230253	62230318	65	87.1397	73.4179	4.43838	17	3	6.82683	0	1	0.161152	0.0645161	2	31	0	3	2	26	0.0909091	4	44	2	26	2	14
AluSx	chr15	-	62824054	62824365	311	119.078	103.07	3.09972	7	33	2.85366	1	8	0.303131	0.0855432	100	1169	16	184	84	885	0.0948276	22	232	6	56	16	154
AluSx	chr15	+	63906958	63907261	303	151.59	134.155	2.90226	3	53	4.10061	9	6	0.518558	0.0617284	5	81	4	54	1	22	0.0305085	9	295	7	201	2	85
tRNAGln-CTG	chr15	-	63948453	63948525	72	385.071	363.763	4.03662	51	57	33.2808	8	5	1.8913	0.00251601	11	4372	7	3286	4	1075	0	0	174	0	131	0	43
U6-1	chr15	-	65919330	65919437	107	973.666	947.819	5.07358	62	176	49.351	5	9	1.37054	0.00671374	58	8639	4	1153	54	7428	0	0	272	0	77	0	195
AluSp	chr15	-	68869180	68869484	304	190.512	172.052	2.7547	73	3	5.5468	13	10	0.792506	0.0714611	157	2197	148	1996	9	44	0.131086	70	534	25	257	45	207
AluSg/x	chr15	-	70327732	70327863	131	107.555	92.3071	3.34033	30	3	5.58914	6	0	0.479765	0.0384615	9	234	0	191	9	34	0.103448	12	116	0	14	12	90
AluSx	chr15	-	70358836	70359149	313	124.738	108.454	4.10393	2	30	2.26834	1	2	0.100398	0.107488	89	828	6	60	83	679	0.115789	11	95	8	66	3	18
AluJo	chr15	+	71691532	71691843	311	103.33	88.4012	3.29657	31	1	2.28293	5	1	0.202087	0.0793103	23	290	20	243	3	24	0.0485437	5	103	5	78	0	20
AluSg/x	chr15	+	71728657	71728761	104	114.069	98.3772	3.56272	27	6	7.04017	3	2	0.503599	0.191882	52	271	52	219	0	0	0.0714286	2	28	2	26	0	0
AluJo	chr15	-	71923083	71923201	118	114.069	98.3772	3.56272	33	0	6.2049	3	2	0.44385	0	0	64	0	55	0	9	0.0123457	1	81	1	78	0	2
AluSq	chr15	-	72000257	72000551	294	139.695	122.689	3.26778	3	42	3.396	1	8	0.320659	0.0563798	57	1011	6	75	51	879	0.114865	17	148	3	21	14	110
AluJo	chr15	+	73062259	73062539	280	119.777	103.75	4.37911	7	22	2.29796	0	2	0.0748205	0.00515464	1	194	0	24	1	169	0	0	42	0	42	0	0
AluY	chr15	+	73175866	73176139	273	1705.93	1676.28	7.26259	360	2	29.4204	2	2	0.153478	0.0124417	24	1929	12	1829	12	76	0.195402	17	87	12	53	5	17
AluSq	chr15	+	73654054	73654368	314	113.713	98.0431	2.96222	5	35	2.8264	7	3	0.333594	0.0795455	14	176	14	85	0	77	0.14	28	200	19	89	9	83
AluY	chr15	-	73654378	73654668	290	355.014	334.101	4.5822	88	2	6.88569	2	5	0.252842	0.19084	75	393	62	207	13	111	0.322222	29	90	0	0	29	61
tRNALys-CTT	chr15	+	76939958	76940031	73	1927.84	1896.64	6.24761	4	426	130.692	5	6	1.5784	0.00327648	39	11903	4	541	35	11323	0	0	365	0	14	0	351
tRNACys-GCA	chr15	+	77824051	77824124	73	249.554	230.034	4.70273	33	28	18.54	0	4	0.573965	0.0106952	4	374	4	230	0	140	0	0	16	0	0	0	16
AluSq/x	chr15	-	82707946	82708080	134	93.7325	79.4045	2.22877	0	46	7.6165	4	16	1.56341	0.188144	73	388	3	14	70	301	0.159509	26	163	6	33	20	104
MIR	chr15	+	82745966	82746086	120	103.718	88.7413	5.50719	3	18	3.88276	0	0	0	0	0	262	0	85	0	177	0	0	0	0	0	0	0
AluSx	chr15	+	82913955	82914247	292	90.6026	76.5586	2.03977	49	1	3.79918	21	4	0.896821	0.171698	91	530	78	338	13	101	0.122931	52	423	36	208	16	163
AluSx	chr15	-	82947603	82947876	273	121.26	105.152	3.82576	4	29	2.68197	2	2	0.153478	0.214744	67	312	11	92	56	153	0.078125	5	64	3	32	2	27
AluSx	chr15	-	87022848	87023133	285	688.457	664.49	6.0227	146	7	11.911	1	3	0.147016	0.0573477	16	279	2	19	14	244	0.0576923	3	52	0	0	3	49
AluSx	chr15	+	87529921	87530218	297	84.1189	70.692	3.22424	16	10	1.94231	3	2	0.176345	0.134211	51	380	38	215	13	114	0.166667	28	168	10	76	18	64
tRNAArg-TCG	chr15	+	87679307	87679380	73	312.795	292.284	3.53451	79	19	29.7856	6	11	2.43935	0.00300558	7	2329	7	1903	0	419	0	0	212	0	147	0	65
AluSx	chr15	-	88222982	88223281	299	90.4437	76.4294	3.48727	3	23	1.92932	2	2	0.140132	0.212209	73	344	17	86	56	185	0.171429	6	35	0	2	6	27
AluSg/x	chr15	+	91671142	91671297	155	93.8401	79.5294	5.36613	18	1	2.71972	0	0	0	0.102804	33	321	31	253	2	35	0	0	0	0	0	0	0
AluSx	chr15	-	92477541	92477852	311	153.108	135.6	6.0588	25	6	2.21159	0	0	0	0.00809717	2	247	2	101	0	144	0	0	0	0	0	0	0
AluSx	chr15	-	92956979	92957264	285	103.33	88.4012	3.29657	0	32	2.4912	2	4	0.220523	0.108911	33	303	0	0	33	270	0.0412371	4	97	1	21	3	72
AluY	chr15	-	96978751	96979052	301	557.838	535.046	5.31405	128	3	9.65623	0	6	0.208801	0.217272	795	3659	785	2806	10	58	0.225564	30	133	13	54	17	49
AluY	chr15	+	97408581	97408877	296	98.9366	84.2568	2.90948	13	22	2.62349	6	3	0.318493	0.237984	203	853	55	171	148	479	0.241935	45	186	45	141	0	0
AluY	chr15	+	99457573	99457877	304	110.958	95.4092	3.02661	20	18	2.7734	8	1	0.310111	0.239041	289	1209	195	441	94	479	0.229814	37	161	37	122	0	2
AluY	chr16	+	11010066	11010371	305	119.487	103.465	2.57029	47	3	3.63725	11	6	0.583845	0.227235	277	1219	277	928	0	14	0.191532	95	496	73	255	22	146
MIRb	chr16	-	11950591	11950792	201	93.1203	78.8494	3.75364	12	13	2.7596	1	2	0.156341	0.0657277	14	213	8	30	6	169	0.027027	1	37	1	27	0	9
AluSx	chr16	-	13018368	13018677	309	139.672	122.689	5.0588	1	30	2.2259	1	0	0.0338992	0.0629921	24	381	1	24	23	333	0	0	40	0	0	0	40
AluSx	chr16	-	1354996	1355288	292	86.9729	73.2677	2.16531	8	36	3.34328	5	15	0.717457	0.138332	131	947	2	26	129	790	0.144208	61	423	17	106	44	256
AluJo	chr16	-	14019069	14019379	310	101.6	86.7293	3.14768	29	4	2.36186	2	5	0.236529	0.0128755	3	233	0	153	3	77	0.00729927	1	137	0	43	1	93
AluY	chr16	-	1409315	1409612	297	95.7138	81.2728	2.5782	21	18	2.91347	1	12	0.458496	0.200696	173	862	42	169	131	520	0.253906	65	256	42	95	23	96
tRNAThr-CGT	chr16	+	14287250	14287322	72	372.88	351.789	5.86367	62	20	25.2688	1	1	0.290968	0.0215659	46	2133	45	903	1	1184	0	0	95	0	26	0	69
AluY	chr16	-	14305942	14306236	294	83.9622	70.535	5.20978	3	14	1.28293	0	0	0	0.0732984	28	382	8	75	20	279	0	0	0	0	0	0	0
AluJo	chr16	+	14597810	14598097	287	119.777	103.75	4.37911	2	27	2.24191	1	1	0.0729956	0.146341	6	41	6	35	0	0	0.125	4	32	0	0	4	28
AluSx	chr16	+	15110617	15110734	117	222.253	203.201	6.58971	44	1	8.53354	0	0	0	0.0973913	56	575	53	481	3	38	0	0	0	0	0	0	0
AluSq	chr16	+	15160676	15160983	307	101.389	86.5647	4.63567	22	1	1.66223	1	0	0.0341201	0.124829	91	729	54	330	37	308	0.111111	1	9	0	0	1	8
AluY	chr16	-	15758151	15758455	304	103.551	88.5924	3.64215	1	28	2.11654	3	1	0.137827	0.215584	166	770	2	25	164	579	0	0	17	0	0	0	17
AluSq	chr16	+	16027507	16027813	306	88.3234	74.452	2.50319	4	33	2.68277	5	8	0.445011	0.143357	41	286	39	226	2	19	0.0876494	22	251	12	91	10	138
AluY	chr16	-	17076523	17076834	311	124.636	108.361	3.50319	0	37	2.63964	2	4	0.202087	0.0951157	37	389	0	2	37	350	0.0531915	5	94	4	67	1	22
AluSx	chr16	+	18339711	18339989	278	152.282	134.834	4.34854	27	11	3.03278	3	0	0.113038	0.0891514	83	931	75	730	8	118	0	0	8	0	8	0	0
AluSx	chr16	-	18506396	18506690	294	167.227	149.273	3.57029	1	49	3.77333	0	8	0.28503	0.060686	69	1137	0	18	69	1050	0.00925926	2	216	0	88	2	126
MIRb	chr16	+	18509491	18509688	197	83.9622	70.535	5.20978	7	10	1.91463	0	0	0	0.0322581	8	248	5	120	3	120	0	0	0	0	0	0	0
AluY	chr16	+	18928480	18928783	303	163.914	146.04	3.81373	1	45	3.36836	2	4	0.207423	0.15566	66	424	5	67	61	291	0.141304	26	184	8	39	18	119
AluY	chr16	-	19277065	19277363	298	106.154	91.007	4.69586	9	15	1.78689	0	1	0.0351506	0.196751	109	554	44	237	65	208	0.138889	5	36	0	0	5	31
MIRb	chr16	-	19332827	19332914	87	89.3184	75.3425	3.01221	0	30	7.65076	0	7	0.842805	0	0	116	0	0	0	116	0.0714286	5	70	0	0	5	65
MIRb	chr16	-	20917625	20917801	176	131.256	114.601	2.95137	46	1	5.92499	8	4	0.714195	0	0	0	0	0	0	0	0	0	90	0	90	0	0
tRNALeu-TAG	chr16	-	22114532	22114614	82	1517.03	1488.35	7.80377	288	28	85.5019	2	0	0.255485	0.00879297	11	1251	10	901	1	339	0	0	288	0	220	0	68
tRNALeu-AAG	chr16	+	22215961	22216043	82	1629.99	1600.85	5.65065	141	238	102.548	4	11	1.91613	0.00240251	13	5411	4	2792	9	2606	0.00358423	1	279	0	45	1	233
MIR	chr16	-	22217281	22217440	159	110.085	94.6359	2.65074	33	11	6.13986	6	8	0.922315	0.00312826	3	959	2	716	1	240	0	0	289	0	30	0	259
MIR1	chr16	-	22217282	22217440	158	110.085	94.6359	2.65074	33	11	6.17872	6	8	0.928153	0.00315789	3	950	2	716	1	231	0	0	283	0	30	0	253
MIR	chr16	+	22217454	22217625	171	107.555	92.3071	3.34033	13	20	4.28174	6	0	0.367539	0.0794824	43	541	14	191	29	307	0	0	24	0	24	0	0
AluJb	chr16	+	223505	223784	279	87.13	73.4165	2.782	4	28	2.54477	6	3	0.337899	0.0257732	5	194	5	71	0	118	0.00621118	1	161	1	91	0	69
AluY	chr16	+	23367903	23368272	369	93.8401	79.5294	5.36613	19	0	1.14243	0	0	0	0.16	52	325	50	267	2	6	0.111111	1	9	0	0	1	8
AluY	chr16	+	23908998	23909300	302	100.153	85.4069	3.02023	2	32	2.4979	5	3	0.27748	0.0601093	11	183	9	62	2	110	0.0434783	7	161	4	107	3	47
FRAM	chr16	-	242025	242156	131	128.413	111.986	5.8092	26	0	4.40357	0	0	0	0.0240964	2	83	0	63	2	18	0.125	4	32	4	28	0	0
AluYb8	chr16	+	24544292	24544584	292	110.925	95.4092	4.75364	8	17	1.89959	0	1	0.0358728	0.177806	141	793	45	96	96	556	0	0	0	0	0	0	0
AluSg/x	chr16	+	25738635	25738862	227	88.9012	74.9408	5.29007	13	5	1.75934	0	0	0	0.0612245	21	343	14	164	7	158	0.1	2	20	2	18	0	0
AluSp	chr16	+	28382271	28382574	303	162.985	145.183	6.14768	15	18	2.41643	0	0	0	0.101083	84	831	33	295	51	452	0	0	0	0	0	0	0
AluSq	chr16	-	285097	285383	286	253.923	234.317	4.33012	66	0	5.12013	1	5	0.219752	0.0955414	15	157	15	139	0	3	0.175573	23	131	0	0	23	108
MIRb	chr16	-	28556884	28557081	197	240.355	220.969	2.68905	100	0	11.2625	28	4	1.7015	0.0179695	20	1113	20	1093	0	0	0.0314961	12	381	12	307	0	62
AluJb	chr16	-	28916440	28916541	101	474.14	452.011	7.67484	0	96	21.0888	0	0	0	0	0	12	0	0	0	12	0.125	1	8	1	7	0	0
AluSq	chr16	-	29310553	29310842	289	158.923	141.177	5.23141	2	33	2.68703	1	0	0.0362452	0.0621622	46	740	5	43	41	651	0.0588235	4	68	1	13	3	51
AluY	chr16	+	29314519	29314815	296	148.169	130.849	6.01221	27	3	2.2487	0	0	0	0.131673	74	562	66	441	8	47	0	0	0	0	0	0	0
AluSg	chr16	-	29625216	29625512	296	553.225	530.456	4.23824	3	148	11.3185	6	10	0.566209	0.130952	22	168	1	26	21	120	0.0898876	32	356	10	200	22	124
AluY	chr16	-	29625560	29625851	291	92.1048	77.8964	2.934	26	6	2.43983	1	7	0.287969	0.107946	72	667	9	63	63	532	0.197531	48	243	34	103	14	92
AluSp	chr16	-	29877357	29877667	310	96.6309	82.1503	4.57286	13	9	1.57458	1	0	0.0337899	0.105263	36	342	14	150	22	156	0	0	0	0	0	0	0
AluSx	chr16	+	3064584	3064897	313	453.54	431.599	3.43886	145	3	10.4911	27	1	0.937049	0.114766	157	1368	156	1191	1	20	0.0935829	35	374	35	339	0	0
AluSx	chr16	+	31035456	31035750	294	138.468	121.567	4.23141	29	6	2.64133	2	1	0.106886	0.192922	169	876	169	707	0	0	0.208333	5	24	0	0	5	19
tRNAArg-CCG	chr16	+	3140675	3140748	73	1076.38	1049.9	6.62798	60	173	70.8167	2	2	0.573965	0.00118694	2	1685	1	625	1	1058	0.0601093	11	183	0	65	11	107
tRNAArg-CCT	chr16	+	3142901	3142974	73	654.682	630.999	5.95535	142	4	44.3744	3	1	0.573965	0.00155642	6	3855	6	2813	0	1036	0	0	56	0	56	0	0
AluSx	chr16	-	3146952	3147230	278	114.069	98.3772	3.56272	17	16	2.63373	1	4	0.188397	0.0306291	37	1208	15	802	22	369	0.0506329	4	79	2	31	2	44
tRNAPro-TGG	chr16	+	3148923	3148995	72	421.293	399.688	6.02878	24	68	28.3503	0	2	0.290968	0	0	816	0	459	0	357	0	0	41	0	18	0	23
tRNAPro-AGG	chr16	-	3172635	3172707	72	176.163	158.037	4.06684	20	27	14.4833	4	1	0.727421	0.0288809	16	554	9	388	7	150	0.12069	14	116	0	0	14	102
tRNAPro-AGG	chr16	+	3179634	3179706	72	143.064	125.98	4.27152	11	25	11.0936	1	2	0.436453	0.0576541	29	503	5	189	24	285	0	0	58	0	0	0	58
AluY	chr16	-	3182062	3182353	291	90.7805	76.7334	3.15672	23	6	2.2111	3	3	0.215977	0.228235	97	425	46	164	51	164	0.188312	29	154	12	38	17	87
AluY	chr16	+	32110358	32110689	331	92.5563	78.3323	2.6101	16	21	2.48014	5	7	0.379753	0.169399	93	549	88	371	5	85	0.263158	55	209	41	142	14	12
AluSg	chr16	+	33489246	33489555	309	166.168	148.265	4.45687	5	36	2.94393	3	0	0.101698	0.08	8	100	8	92	0	0	0.101695	6	59	6	53	0	0
AluSx	chr16	-	33860591	33860880	289	897.636	872.26	2.03081	100	459	42.9157	72	217	10.4749	0.169878	2054	12091	399	2218	1655	7819	0.175153	1056	6029	137	661	919	4312
AluSx	chr16	+	42164	42476	312	130.968	114.335	3.42165	13	27	2.84451	6	1	0.235013	0.184543	117	634	78	322	39	195	0.169811	27	159	20	97	7	35
AluSp	chr16	-	4413330	4413641	311	91.881	77.7828	4.50719	6	15	1.49817	0	1	0.0336812	0.125257	61	487	19	146	42	280	0	0	9	0	0	0	9
AluSx	chr16	+	4467219	4467525	306	88.9012	74.9408	5.29007	17	1	1.30513	0	0	0	0.123529	63	510	54	347	9	100	0.0882353	3	34	0	0	3	31
AluSx	chr16	-	47027029	47027332	303	90.4437	76.4294	3.48727	1	25	1.90385	2	2	0.138282	0.150743	71	471	0	25	71	375	0.0879121	8	91	3	50	5	33
AluSx	chr16	+	47035193	47035505	312	87.4286	73.6397	3.9879	21	1	1.56448	2	0	0.0671466	0.19171	37	193	34	134	3	22	0	0	32	0	16	0	16
AluSg	chr16	+	4709883	4710183	300	127.17	110.784	3.68656	5	31	2.66247	5	0	0.174581	0.0287081	6	209	5	66	1	137	0.0373832	4	107	4	103	0	0
AluY	chr16	-	51772072	51772387	315	129.112	112.586	4.47384	1	30	2.1835	0	2	0.0665071	0.208015	109	524	18	95	91	320	0.166667	4	24	0	0	4	20
AluSc	chr16	+	53425581	53425883	302	115.123	99.357	4.32931	27	1	2.05709	2	0	0.06937	0.0652504	43	659	41	598	2	18	0	0	57	0	57	0	0
MIR3	chr16	+	53924052	53924186	134	83.9622	70.535	5.20978	0	17	2.8148	0	0	0	0	0	356	0	0	0	356	0	0	0	0	0	0	0
tRNALeu-CAG	chr16	+	55891363	55891446	83	630.581	607.112	5.90524	9	132	37.6915	0	4	0.504813	0.0035263	12	3403	8	1626	4	1765	0.0466321	9	193	6	126	3	58
AluJb	chr16	+	55891584	55891698	114	189.293	170.866	4.35995	43	5	9.34198	2	2	0.367539	0.00910931	9	988	8	892	1	87	0	0	46	0	46	0	0
tRNALeu-CAG	chr16	-	55891892	55891975	83	729.479	705.332	5.66322	88	79	44.6417	5	1	0.757219	0.00695249	30	4315	23	3552	7	733	0.0612245	9	147	3	61	6	77
AluSx	chr16	+	56341760	56342060	300	122.788	106.612	3.64645	31	4	2.58851	3	2	0.174581	0.104086	107	1028	92	836	15	85	0.142857	18	126	18	108	0	0
AluY	chr16	+	57326936	57327231	295	138.479	121.567	4.56272	29	4	2.48196	0	2	0.071016	0.156736	121	772	121	651	0	0	0.15	3	20	0	0	3	17
tRNAGly-CCC	chr16	-	626736	626807	71	930.575	904.991	6.42956	155	48	63.4367	1	3	0.590133	0.00255885	10	3908	9	3143	1	755	0	0	185	0	120	0	65
AluSx	chr16	-	65470728	65471038	310	128.988	112.472	3.28694	0	41	2.93444	2	6	0.270319	0.141089	57	404	0	0	57	347	0.140625	18	128	9	53	9	57
AluSg/x	chr16	-	66082508	66082671	163	427.159	405.538	5.67484	5	91	13.0673	1	2	0.192789	0.0823529	7	85	0	1	7	77	0	0	48	0	48	0	0
MIR3	chr16	-	67754909	67755009	100	88.6639	74.7493	3.69586	24	0	5.32493	3	0	0.314246	0.16	16	100	16	84	0	0	0	0	0	0	0	0	0
AluSp	chr16	-	68746957	68747093	136	124.738	108.454	4.10393	2	30	5.22052	1	2	0.231063	0.147239	48	326	0	1	48	277	0.09	9	100	7	79	2	12
tRNAGly-GCC	chr16	-	69370442	69370513	71	162.926	145.131	3.54142	11	38	15.3123	4	4	1.18027	0.244492	344	1407	71	336	273	727	0.309859	44	142	7	26	37	72
MIR	chr16	+	71321573	71321814	241	100.114	85.378	2.68512	39	0	3.59046	11	1	0.52157	0.18806	63	335	63	272	0	0	0.166667	19	114	17	51	2	44
AluSp	chr16	-	72976067	72976374	307	103.718	88.7413	5.50719	2	19	1.51769	0	0	0	0.014742	6	407	2	55	4	346	0	0	0	0	0	0	0
AluY	chr16	-	731569	731871	302	113.713	98.0431	2.96222	13	27	2.9387	3	7	0.34685	0.212717	184	865	33	91	151	590	0.195455	43	220	7	27	36	150
AluSp	chr16	-	73823285	73823537	252	90.7805	76.7334	3.15672	4	25	2.55329	1	5	0.249402	0.13758	108	785	20	154	88	523	0.120603	24	199	5	55	19	120
AluSx	chr16	-	74189917	74190217	300	83.9622	70.535	5.20978	5	12	1.25728	0	0	0	0.097619	41	420	19	141	22	238	0	0	0	0	0	0	0
AluYb8	chr16	+	80569573	80569891	318	128.413	111.986	5.8092	26	0	1.81405	0	0	0	0	0	56	0	53	0	3	0	0	0	0	0	0	0
AluY	chr16	-	82722787	82723084	297	125.276	108.951	4.91427	9	19	2.09172	0	1	0.0352689	0.166667	117	702	12	68	105	517	0.173913	4	23	0	0	4	19
AluSx	chr16	+	83293818	83294120	302	788.704	764.106	5.3114	185	2	13.7384	6	3	0.312165	0.0964669	486	5038	476	4490	10	62	0.131387	18	137	18	119	0	0
AluSc	chr16	-	83883424	83883733	309	133.792	117.037	4.51896	5	27	2.2977	1	1	0.0677985	0.128842	109	846	11	165	98	572	0.0350877	2	57	1	36	1	19
AluJb	chr16	-	84273128	84273411	283	84.2261	70.7458	3.63567	16	7	1.8032	1	2	0.111041	0.0571429	12	210	2	74	10	124	0.0517241	3	58	0	0	3	55
AluSx	chr16	-	85772580	85772875	295	91.8091	77.7139	1.90226	10	46	4.21181	4	27	1.10075	0.220349	379	1720	32	184	347	1157	0.225833	271	1200	24	153	247	776
tRNAMet-CAT	chr16	-	85975128	85975201	73	612.43	589.141	8.04248	93	31	37.6879	0	0	0	0.002218	7	3156	3	2334	4	815	0	0	0	0	0	0	0
AluY	chr16	-	87083958	87084259	301	635.399	611.878	5.9154	0	142	10.4671	1	3	0.139201	0.142502	574	4028	25	132	549	3322	0.216216	16	74	5	25	11	33
AluSx	chr16	+	87854482	87854793	311	83.9622	70.535	5.20978	13	4	1.21281	0	0	0	0.131737	44	334	42	264	2	26	0	0	0	0	0	0	0
AluSp	chr16	+	88077455	88077747	292	84.2261	70.7458	3.63567	18	5	1.74762	2	1	0.107618	0.186441	88	472	77	298	11	86	0.238806	16	67	12	38	4	13
AluY	chr16	+	88581470	88581770	300	115.638	99.8274	4.01221	1	29	2.21872	3	0	0.104749	0.0861111	62	720	1	24	61	634	0.213675	25	117	25	92	0	0
AluSx	chr16	+	9165048	9165339	291	364.111	343.096	4.47469	1	93	7.167	4	4	0.287969	0	0	26	0	26	0	0	0.0343137	7	204	3	53	4	144
AluY	chr17	-	1032427	1032709	282	103.718	88.7413	5.50719	18	3	1.65224	0	0	0	0.140351	96	684	87	565	9	23	0.166667	1	6	0	0	1	5
AluSc	chr17	-	10632660	10632960	300	106.154	91.007	4.69586	7	17	1.77498	1	0	0.0349162	0.153266	61	398	6	59	55	278	0	0	0	0	0	0	0
AluSx	chr17	-	1065314	1065565	251	163.745	145.892	5.27152	36	0	3.18223	0	1	0.0417325	0	0	0	0	0	0	0	0.411765	7	17	2	2	5	8
AluY	chr17	-	11033510	11033817	307	83.9622	70.535	5.20978	3	14	1.22861	0	0	0	0.146341	36	246	7	65	29	145	0	0	0	0	0	0	0
AluSq	chr17	+	11702844	11703147	303	204.7	185.985	5.06684	3	44	3.44158	1	1	0.069141	0	0	251	0	60	0	191	0.0121951	1	82	0	23	1	58
AluY	chr17	+	11886807	11887101	294	802.784	778.152	5.00786	196	1	14.8669	9	3	0.427546	0.380208	584	1536	584	951	0	1	0.150259	29	193	26	130	3	34
AluY	chr17	-	12016653	12016948	295	101.389	86.5647	4.63567	5	18	1.72985	0	1	0.035508	0.0578704	25	432	0	114	25	293	0	0	0	0	0	0	0
FLAM_A	chr17	-	1205024	1205150	126	385.071	363.763	4.03662	4	104	19.0176	0	13	1.08074	0.116279	5	43	2	19	3	19	0.171429	18	105	0	0	18	87
AluY	chr17	-	1205192	1205486	294	255.865	236.216	3.37856	82	1	6.26374	12	4	0.570061	0.0780669	42	538	5	41	37	455	0.0988372	17	172	8	52	9	103
AluSg	chr17	+	1267031	1267333	302	86.6433	72.9601	3.10692	7	21	2.05709	3	3	0.20811	0.121019	19	157	17	128	2	10	0.111111	13	117	10	59	3	45
AluY	chr17	-	1309523	1309838	315	109.729	94.3413	2.92613	1	38	2.74699	6	4	0.332535	0.202881	169	833	5	20	164	644	0.145522	39	268	0	0	39	229
AluSg	chr17	-	14010654	14010959	305	83.9622	70.535	5.20978	2	15	1.23666	0	0	0	0.0927536	32	345	1	12	31	301	0.116883	9	77	8	57	1	11
AluSp	chr17	+	17320509	17320805	296	102.082	87.1933	2.52481	36	7	3.22314	12	3	0.530821	0.211285	337	1595	302	1065	35	193	0.188235	48	255	48	193	0	14
AluSx	chr17	+	19033355	19033645	290	108.657	93.3375	5.57286	15	7	1.68317	0	0	0	0.00763359	4	524	4	369	0	151	0	0	0	0	0	0	0
MIR3	chr17	+	21246766	21246876	110	96.611	82.1503	4.1109	16	8	4.84085	1	1	0.190452	0	0	266	0	145	0	121	0	0	43	0	36	0	7
AluSq	chr17	+	23270848	23271159	311	124.44	108.206	4.42725	30	0	2.14025	1	1	0.0673625	0.0603448	21	348	21	323	0	4	0	0	0	0	0	0	0
AluSx	chr17	-	23917420	23917735	315	134.869	118.075	5.01221	23	7	2.11307	0	1	0.0332535	0.195122	16	82	12	45	4	21	0.0555556	1	18	0	0	1	17
AluY	chr17	-	24347146	24347325	179	133.272	116.568	3.5782	2	37	4.83408	1	5	0.351113	0.160681	170	1058	6	42	164	846	0.0949367	15	158	0	6	15	137
AluJo	chr17	+	24653551	24653684	133	166.391	148.467	4.20289	1	42	7.17331	0	4	0.315034	0.0481928	4	83	1	19	3	60	0	0	22	0	22	0	0
AluSx	chr17	+	25201025	25201194	169	83.9622	70.535	5.20978	7	10	2.23185	0	0	0	0.152174	21	138	21	117	0	0	0	0	0	0	0	0	0
AluY	chr17	-	26216317	26216615	298	96.6309	82.1503	4.57286	2	20	1.63798	1	0	0.0351506	0.231638	82	354	12	53	70	219	0	0	0	0	0	0	0
AluSx	chr17	+	26448319	26448624	305	97.5939	82.9861	3.8092	26	0	1.89137	3	0	0.103031	0.0716912	39	544	39	505	0	0	0.060241	5	83	0	32	5	46
AluY	chr17	+	26535511	26535821	310	94.9756	80.5606	2.86823	31	3	2.43344	6	3	0.304109	0.192053	174	906	160	650	14	82	0.283465	36	127	21	26	15	65
AluSq	chr17	-	27300643	27300793	150	92.5728	78.3394	3.32931	0	28	4.14161	2	3	0.349162	0	0	15	0	0	0	15	0	0	2	0	0	0	2
AluY	chr17	-	27437407	27437712	305	103.33	88.4012	3.29657	17	15	2.32784	1	5	0.206063	0.144231	60	416	7	35	53	321	0.151261	18	119	4	23	14	78
AluYg6	chr17	-	31960395	31960550	155	91.881	77.7828	4.50719	0	21	3.00601	1	0	0.0675798	0.233043	134	575	10	60	124	381	0	0	0	0	0	0	0
MIR	chr17	+	33422630	33422777	147	212.375	193.509	6.52482	31	12	6.49014	0	0	0	0.173653	261	1503	208	1017	53	225	0	0	0	0	0	0	0
AluJo	chr17	+	33639057	33639336	279	93.2978	78.989	1.8152	5	56	4.85097	13	23	1.3516	0.031068	16	515	7	127	9	372	0.0334076	15	449	10	223	5	211
AluSx	chr17	+	33711687	33711989	302	110.479	95.0128	4.27773	8	19	1.98362	0	2	0.06937	0.0792453	21	265	21	244	0	0	0.0238095	1	42	0	9	1	32
AluSg	chr17	+	33718717	33719024	307	88.9012	74.9408	5.29007	16	2	1.30088	0	0	0	0.153257	40	261	40	219	0	2	0	0	0	0	0	0	0
tRNAAsn-GTT	chr17	-	34161559	34161633	74	786.618	762.054	6.88561	115	52	50.0711	0	2	0.283104	0.00287888	14	4863	11	4105	3	744	0.0316092	11	348	11	251	0	86
tRNACys-GCA	chr17	+	34277423	34277495	72	763.291	738.86	5.15062	136	48	56.7006	8	2	1.45484	0.000678887	1	1473	1	1009	0	463	0	0	75	0	42	0	33
tRNACys-GCA	chr17	-	34279070	34279142	72	520.073	497.542	4.569	95	39	41.2929	6	5	1.60033	0.00124844	2	1602	1	1311	1	289	0	0	200	0	122	0	78
AluSx	chr17	-	34294467	34294743	276	116.061	100.205	3.42406	27	8	2.8136	0	6	0.227714	0.113433	38	335	14	192	24	105	0.14094	21	149	0	0	21	128
tRNACys-GCA	chr17	-	34563512	34563584	72	182.018	163.736	3.55456	32	23	16.9486	9	0	1.30936	0.00186654	4	2143	3	483	1	1656	0.010101	1	99	1	98	0	0
tRNACys-GCA	chr17	-	34564269	34564341	72	342.167	321.394	4.16983	81	12	28.6585	6	4	1.45484	0.00323206	10	3094	4	651	6	2433	0.0253165	4	158	0	101	4	53
AluJo	chr17	-	35614101	35614419	318	138.996	122.054	2.76278	49	5	3.76764	8	8	0.527037	0.0192837	7	363	3	252	4	104	0.00881057	2	227	0	48	2	177
AluSg/x	chr17	+	38737789	38737970	181	209.645	190.806	2.12608	113	4	14.342	50	6	3.24084	0.261817	637	2433	526	1386	111	410	0.259259	259	999	249	703	10	37
AluJo	chr17	-	38743430	38743536	106	93.1203	78.8494	3.75364	22	3	5.23283	1	2	0.296458	0	0	191	0	169	0	22	0	0	52	0	52	0	0
AluSg	chr17	+	38755082	38755395	313	97.4784	82.8875	1.60351	52	25	5.45819	38	15	1.7737	0.210095	308	1466	278	1023	30	135	0.195277	215	1101	197	761	18	125
AluSp	chr17	+	38755407	38755717	310	93.0624	78.7947	1.50029	64	17	5.7973	44	16	2.02739	0.210359	463	2201	352	1178	111	560	0.198083	248	1252	223	834	25	170
AluY	chr17	+	38970740	38971053	313	86.1142	72.4694	3.43172	24	1	1.77214	3	1	0.133864	0.072	18	250	18	232	0	0	0.103448	9	87	9	78	0	0
AluSq	chr17	-	39479636	39479923	287	153.108	135.6	6.0588	29	2	2.39653	0	0	0	0.105769	11	104	4	67	7	26	0	0	0	0	0	0	0
AluSp	chr17	-	39746570	39746863	293	281.683	261.648	3.26749	0	95	7.19381	6	14	0.715008	0.184677	458	2480	0	0	458	2022	0.095672	42	439	9	107	33	290
AluY	chr17	-	4022904	4023199	295	143.173	126.076	4.60519	32	2	2.55717	2	0	0.071016	0.136885	167	1220	157	1044	10	9	0.240741	13	54	13	41	0	0
AluY	chr17	+	41023701	41024006	305	93.1203	78.8494	3.75364	18	7	1.81862	3	0	0.103031	0.197652	101	511	89	356	12	54	0.25	20	80	17	46	3	14
AluSx	chr17	-	41991059	41991372	313	112.376	96.7662	3.73687	3	28	2.19746	0	4	0.133864	0.0735931	34	462	6	90	28	338	0.075	6	80	0	0	6	74
AluSq	chr17	+	42461271	42461517	246	111.107	95.5357	3.96407	22	7	2.61557	1	2	0.127742	0.0396825	15	378	1	251	14	112	0.134615	7	52	6	18	1	27
AluJb	chr17	-	43021644	43021929	285	128.413	111.986	5.8092	1	25	2.0241	0	0	0	0.00422833	2	473	1	13	1	458	0	0	0	0	0	0	0
AluSx	chr17	-	43853654	43853965	311	194.118	175.583	4.65181	1	46	3.35305	0	3	0.101044	0.0404624	28	692	3	24	25	640	0	0	48	0	18	0	30
AluY	chr17	+	44321056	44321369	313	96.611	82.1503	4.1109	20	4	1.70126	2	0	0.066932	0.252324	190	753	155	440	35	123	0.105263	2	19	1	6	1	11
tRNAGln-TTG	chr17	+	44624888	44624960	72	343.663	322.836	3.76188	34	68	31.4319	1	14	2.18226	0.0033389	8	2396	6	1182	2	1206	0	0	275	0	34	0	241
AluY	chr17	+	45201777	45202102	325	309.335	288.85	4.27871	82	0	5.598	6	2	0.257843	0.148534	157	1057	157	900	0	0	0.348485	23	66	23	43	0	0
AluSg	chr17	-	45487169	45487465	296	86.1142	72.4694	3.43172	12	13	1.87392	4	0	0.141552	0.165289	60	363	7	120	53	183	0.24	12	50	7	23	5	15
AluJo	chr17	-	45939851	45939981	130	205.091	186.368	3.92759	53	4	9.72824	3	4	0.564031	0	0	30	0	0	0	30	0.0212766	1	47	0	0	1	46
AluSx	chr17	+	4840419	4840713	294	101.389	86.5647	4.63567	16	7	1.73573	1	0	0.0356288	0.137472	62	451	32	177	30	212	0.181818	4	22	4	18	0	0
AluSx	chr17	-	50560998	50561274	276	83.9622	70.535	5.20978	1	16	1.3666	0	0	0	0.0822222	37	450	8	68	29	345	0	0	0	0	0	0	0
MIR	chr17	+	51515532	51515604	72	98.7791	84.1061	5.43838	18	2	6.16311	0	0	0	0	0	19	0	15	0	4	0	0	1	0	1	0	0
AluJo	chr17	+	54355907	54356050	143	143.173	126.076	4.60519	0	34	5.27528	1	1	0.146502	0	0	85	0	0	0	85	0	0	3	0	1	0	2
FLAM_C	chr17	-	54571662	54571792	130	84.2261	70.7458	3.63567	0	23	3.92543	2	1	0.241728	0.142857	11	77	0	0	11	66	0.176471	9	51	0	0	9	42
AluY	chr17	+	56990782	56991086	304	84.1189	70.692	3.22424	14	12	1.89759	2	3	0.172284	0.165125	125	757	68	342	57	290	0.181818	14	77	14	63	0	0
AluSg/x	chr17	-	57555988	57556214	226	166.737	148.791	4.8006	39	0	3.82877	0	2	0.0926979	0.0213904	4	187	4	181	0	2	0.111111	8	72	5	48	3	16
AluSx	chr17	+	5927585	5927855	270	143.23	126.121	5.96408	28	1	2.38307	0	0	0	0.104762	77	735	77	610	0	48	0	0	0	0	0	0	0
AluJo	chr17	-	60327447	60327738	291	162.985	145.183	6.14768	6	27	2.51608	0	0	0	0.0984655	77	782	24	206	53	499	0	0	0	0	0	0	0
AluJb	chr17	+	60949906	60950077	171	124.44	108.206	4.42725	2	28	3.89249	2	0	0.122513	0.00869565	1	115	1	105	0	9	0	0	0	0	0	0	0
AluSg	chr17	+	61835351	61835641	290	90.4437	76.4294	3.48727	24	2	1.9892	2	2	0.144481	0.0897887	51	568	45	460	6	57	0.149533	16	107	6	15	10	76
tRNAArg-CCG	chr17	-	63446474	63446547	73	245.831	226.383	4.95247	0	58	17.6282	3	0	0.430474	0.0045283	6	1325	0	33	6	1286	0	0	77	0	0	0	77
AluY	chr17	-	6524539	6524786	247	112.376	96.7662	3.73687	3	28	2.78463	0	4	0.169633	0.190883	67	351	12	69	55	215	0.183673	9	49	0	0	9	40
AluSx	chr17	-	65420173	65420485	312	114.631	98.9	2.75027	3	41	3.12897	8	5	0.436453	0.127352	88	691	9	78	79	525	0.0967742	30	310	15	155	15	125
AluSx	chr17	-	6835091	6835385	294	137.612	120.75	3.6143	39	1	3.01867	3	3	0.213773	0	0	6	0	6	0	0	0.0283019	3	106	0	33	3	70
FLAM_A	chr17	-	68515894	68516029	135	116.061	100.205	3.42406	35	0	5.75224	3	3	0.46555	0	0	2	0	2	0	0	0	0	27	0	8	0	19
AluJo	chr17	+	68731488	68731729	241	312.905	292.381	3.12845	6	105	10.219	10	16	1.13007	0.000881057	1	1135	1	326	0	808	0	0	212	0	195	0	17
AluSg	chr17	+	6881112	6881409	297	138.996	122.054	2.76278	50	4	4.03404	13	3	0.564303	0.125109	143	1143	127	887	16	113	0.133779	40	299	40	259	0	0
tRNAArg-CCT	chr17	+	70541595	70541668	73	588.913	565.891	4.62526	145	6	45.8941	4	8	1.7219	0.00105263	2	1900	2	1196	0	702	0	0	240	0	107	0	133
tRNAArg-CCT	chr17	-	70542120	70542193	73	254.224	234.596	4.72601	14	48	18.8439	2	2	0.573965	0.0062724	7	1116	4	295	3	814	0	0	228	0	84	0	144
tRNAArg-TCG	chr17	+	70542802	70542875	73	483.778	461.533	4.69718	45	77	37.08	3	6	1.29142	0.00558313	9	1612	2	603	7	1000	0	0	209	0	91	0	118
AluSg	chr17	+	70759103	70759404	301	87.9245	74.0789	2.44165	2	36	2.80104	6	8	0.487203	0.210526	8	38	8	30	0	0	0.143519	31	216	28	144	3	41
AluSx	chr17	-	72041768	72042155	387	607.173	583.933	4.41794	1	160	9.23034	8	7	0.406003	0.080597	162	2010	0	23	162	1825	0.015748	2	127	0	0	2	125
AluY	chr17	-	72898129	72898427	298	85.2738	71.6858	2.96407	15	14	2.15916	5	2	0.246054	0.232487	302	1299	80	352	222	645	0.233244	87	373	35	166	52	120
AluSp	chr17	-	73884187	73884482	295	277.631	257.678	4.83709	2	65	5.03913	1	3	0.142032	0.194168	293	1509	2	17	291	1199	0.184783	17	92	0	0	17	75
AluSg/x	chr17	-	74470736	74470845	109	118.274	102.354	3.31054	37	0	7.53144	4	3	0.672698	0.0634921	4	63	0	0	4	59	0.09375	3	32	2	26	1	3
AluSx	chr17	+	7489970	7490268	298	84.2261	70.7458	3.63567	7	16	1.71244	1	2	0.105452	0.0555556	9	162	8	112	1	41	0.0185185	1	54	0	0	1	53
AluSx	chr17	+	76812639	76812951	312	200.831	182.177	3.07218	6	65	5.04901	6	11	0.570746	0.0574413	22	383	19	130	3	231	0.122378	35	286	35	243	0	8
AluY	chr17	-	77152566	77152863	297	90.4005	76.3891	2.2357	9	35	3.28699	4	15	0.670109	0.197927	191	965	12	89	179	685	0.180995	80	442	0	0	80	362
FLAM_A	chr17	+	78033847	78033958	111	93.8401	79.5294	5.36613	1	18	3.79781	0	0	0	0.0553633	16	289	2	22	14	251	0.0555556	4	72	0	0	4	68
tRNAMet-CAT-i	chr17	-	78045885	78045957	72	1338.37	1310.49	6.00153	278	24	93.063	1	8	1.30936	0.00234742	8	3408	8	3158	0	242	0	0	413	0	379	0	34
AluSx	chr17	+	78258040	78258345	305	3384.61	3147.1	6.62093	0	743	54.0495	4	11	0.515157	0.00785153	11	1401	0	71	11	1319	0.037594	5	133	3	45	2	83
AluSg/x	chr17	-	78258353	78258529	176	157.294	139.623	4.72558	36	1	4.66436	2	0	0.119033	0.16435	662	4028	0	0	662	3366	0.05	4	80	0	0	4	76
tRNALys-TTT	chr17	+	7963197	7963270	73	882.69	857.473	6.65623	62	128	57.7475	3	0	0.430474	0.00303324	25	8242	9	3111	16	5106	0	0	32	0	15	0	17
tRNAGln-CTG	chr17	+	7963794	7963866	72	115.703	99.8788	4.8092	24	2	8.01205	0	1	0.145484	0.00775194	7	903	2	395	5	501	0	0	139	0	15	0	124
tRNALeu-TAG	chr17	-	7964356	7964438	82	356.353	335.426	4.932	73	13	23.2695	2	3	0.638711	0.0121746	29	2382	27	1068	2	1285	0.00896861	2	223	0	76	2	145
tRNAArg-TCT	chr17	+	7964967	7965055	88	197.312	178.726	2.75132	17	62	19.9181	1	23	2.85678	0.00468165	5	1068	1	107	4	956	0	0	320	0	4	0	316
tRNATrp-CCA	chr17	+	8030400	8030472	72	612.492	589.178	4.76904	47	107	47.456	3	8	1.60033	0.00281492	8	2842	0	345	8	2489	0.0297619	5	168	3	65	2	98
tRNASer-GCT	chr17	+	8030908	8030990	82	758.582	734.183	5.14278	91	92	49.5154	2	8	1.27742	0.00466786	13	2785	10	1383	3	1389	0	0	198	0	35	0	163
tRNAThr-AGT	chr17	+	8031202	8031276	74	272.329	252.446	4.59528	12	56	20.3882	4	1	0.707761	0.00341721	11	3219	2	845	9	2363	0	0	176	0	40	0	136
tRNAIle-AAT	chr17	+	8031635	8031709	74	896.603	871.307	6.37905	84	112	58.7661	1	3	0.566209	0.00285122	11	3858	4	2821	7	1026	0	0	152	0	52	0	100
tRNATrp-CCA	chr17	-	8064911	8064983	72	141.965	124.905	3.64951	8	33	12.6344	0	6	0.872905	0.00633914	12	1893	10	1306	2	575	0.0223881	3	134	0	46	3	85
tRNAGly-TCC	chr17	+	8065590	8065662	72	961.015	935.258	5.14255	21	212	71.8003	5	8	1.8913	0.00475342	8	1683	4	504	4	1171	0	0	101	0	34	0	67
tRNAAsp-GTC	chr17	-	8066280	8066352	72	684.729	660.791	5.77835	69	86	47.7641	2	3	0.727421	0.00855655	23	2688	5	1386	18	1279	0.00740741	1	135	1	19	0	115
tRNAPro-CGG	chr17	-	8066875	8066947	72	204.051	185.345	4.06913	22	33	16.9486	3	3	0.872905	0.00657895	5	760	3	338	2	417	0	0	94	0	94	0	0
tRNASerAGA	chr17	-	8070553	8070834	281	83.865	70.4535	2.2981	22	17	3.07936	9	7	0.596434	0.241325	153	634	77	305	76	176	0.182796	51	279	28	172	23	56
AluY	chr17	+	9402595	9402885	290	86.1142	72.4694	3.43172	16	9	1.91269	3	1	0.144481	0.243615	124	509	119	357	5	28	0.270677	36	133	36	97	0	0
AluSq	chr17	-	9488140	9488446	306	88.8176	74.8622	2.57108	9	27	2.61026	7	5	0.410779	0.159346	156	979	54	221	102	602	0.141176	36	255	32	213	4	6
AluY	chr17	-	9854183	9854493	310	2549.33	2515.7	6.01346	579	0	41.44	15	3	0.608218	0.000248509	1	4024	1	4023	0	0	0.0352564	11	312	2	126	9	175
AluYb8	chr18	+	10088805	10089118	313	115.517	99.7148	2.82438	43	0	3.04808	10	2	0.401592	0.293765	245	834	245	589	0	0	0.282686	80	283	80	203	0	0
AluSp	chr18	+	11896573	11896871	298	83.9622	70.535	5.20978	12	5	1.26571	0	0	0	0.209016	102	488	73	245	29	141	0	0	0	0	0	0	0
AluJo	chr18	+	14194777	14195073	296	155.1	137.506	3.75027	44	0	3.2981	5	1	0.212328	0.0203488	7	344	7	337	0	0	0	0	95	0	95	0	0
AluYa5	chr18	-	14364628	14364940	312	358.148	337.206	6.33966	4	72	5.40458	0	1	0.0335733	0.143002	283	1979	28	92	255	1604	0	0	18	0	0	0	18
AluY	chr18	+	1451479	1451768	289	83.9622	70.535	5.20978	13	4	1.30513	0	0	0	0.1606	75	467	52	264	23	128	0	0	0	0	0	0	0
AluSc	chr18	-	17442196	17442501	305	86.1142	72.4694	3.43172	20	5	1.81862	2	2	0.137375	0.0731707	6	82	0	0	6	76	0.175	7	40	0	0	7	33
AluJo	chr18	-	17460760	17460906	146	84.2261	70.7458	3.63567	19	4	3.49525	2	1	0.215237	0.0309278	3	97	0	28	3	66	0.025	1	40	0	0	1	39
AluJb	chr18	-	19541640	19541699	59	87.1397	73.4179	4.43838	0	20	7.52109	0	1	0.17754	0	0	15	0	0	0	15	0.0526316	1	19	0	0	1	18
MIR3	chr18	+	21789702	21789837	135	102.083	87.1933	3.86269	1	26	4.43744	0	3	0.232775	0	0	96	0	0	0	96	0	0	26	0	0	0	26
AluY	chr18	-	22768186	22768495	309	87.1397	73.4179	4.43838	3	17	1.43607	1	0	0.0338992	0.230189	122	530	19	115	103	293	0.238806	16	67	16	51	0	0
AluSq	chr18	-	2412718	2413041	323	103.718	88.7413	5.50719	10	11	1.44251	0	0	0	0.201087	37	184	7	108	30	39	0	0	0	0	0	0	0
AluY	chr18	+	29408081	29408389	308	378.879	357.697	4.19093	100	3	7.41975	11	0	0.374102	0.198364	194	978	173	710	21	74	0.165138	18	109	18	91	0	0
AluY	chr18	-	295661	295973	312	103.33	88.4012	3.29657	0	32	2.27561	0	6	0.20144	0.164399	145	882	0	3	145	734	0.0948905	13	137	4	48	9	76
AluY	chr18	+	3592311	3592621	310	84.1189	70.692	3.22424	26	0	1.86086	5	0	0.168949	0.202346	138	682	134	535	4	9	0.179245	19	106	19	87	0	0
AluY	chr18	-	36095114	36095397	283	130.968	114.335	3.42165	2	38	3.136	1	6	0.259096	0.139059	68	489	6	74	62	347	0.20339	24	118	0	0	24	94
AluJb	chr18	-	42796071	42796259	188	98.7791	84.1061	5.43838	15	5	2.36034	0	0	0	0.152139	96	631	74	417	22	118	0	0	0	0	0	0	0
AluSp	chr18	-	42800807	42801105	298	122.186	106.035	2.50158	15	38	3.94605	6	13	0.66786	0.224044	328	1464	141	512	187	624	0.21489	127	591	44	199	83	265
AluSp	chr18	-	42806730	42807028	298	137.386	120.547	3.35489	12	31	3.20151	0	8	0.281204	0.220051	259	1177	110	427	149	491	0.252632	24	95	8	20	16	51
AluJb	chr18	-	46730835	46731156	321	84.6705	71.1016	2.46416	35	1	2.48828	12	1	0.424216	0.00757576	1	132	1	129	0	2	0.0625	8	128	6	98	2	22
AluSg	chr18	-	46876152	46876408	256	84.0603	70.6385	2.34854	2	36	3.29341	2	13	0.613762	0.103659	17	164	3	24	14	123	0.256579	39	152	3	6	36	107
AluY	chr18	-	53145749	53146057	308	108.657	93.3375	5.57286	0	22	1.5848	0	0	0	0.203209	114	561	1	10	113	437	0	0	0	0	0	0	0
AluJb	chr18	-	54849593	54849834	241	216.994	198.055	4.52831	49	5	4.97141	3	1	0.173857	0.0529801	16	302	1	219	15	67	0.037037	2	54	2	33	0	19
AluY	chr18	+	55055380	55055693	313	154.552	136.971	3.28078	47	3	3.54428	7	3	0.33466	0.182121	273	1499	265	1133	8	93	0.155462	37	238	27	82	10	119
AluSq	chr18	-	59069909	59070211	302	177.735	159.563	3.34262	52	5	4.18765	7	4	0.381535	0.0753769	15	199	1	63	14	121	0.160156	41	256	4	23	37	192
AluSq	chr18	+	59244927	59245215	288	94.0205	79.6894	2.77198	32	3	2.69636	4	6	0.363711	0.210526	64	304	58	179	6	61	0.186047	16	86	16	69	0	1
AluY	chr18	+	60731787	60732090	303	92.5728	78.3394	3.32931	13	15	2.0503	3	2	0.172853	0.19544	180	921	93	301	87	440	0.223077	29	130	27	94	2	7
AluY	chr18	-	62264525	62264841	316	92.5728	78.3394	3.32931	18	10	1.96596	3	2	0.165742	0.158333	57	360	3	144	54	159	0.121053	23	190	21	141	2	26
AluY	chr18	-	63189046	63189351	305	106.154	91.007	4.69586	8	16	1.74588	1	0	0.0343438	0.203156	103	507	20	103	83	301	0	0	0	0	0	0	0
AluY	chr18	-	64981454	64981715	261	109.898	94.4649	3.23141	22	13	2.9753	2	5	0.280935	0.229904	286	1244	171	629	115	329	0.251309	48	191	10	29	38	114
AluY	chr18	+	65511992	65512304	312	96.611	82.1503	4.1109	20	4	1.70671	1	1	0.0671466	0.197279	145	735	111	471	34	119	0.363636	8	22	0	0	8	14
AluSq	chr18	+	8671936	8672233	297	84.2261	70.7458	3.63567	21	2	1.7182	3	0	0.105807	0.171795	67	390	57	256	10	67	0.15	6	40	6	34	0	0
FLAM_C	chr19	+	10219731	10219863	132	84.2261	70.7458	3.63567	23	0	3.86595	2	1	0.238065	0.196078	10	51	10	41	0	0	0.181818	8	44	8	36	0	0
AluJb	chr19	-	10593100	10593286	186	115.008	99.2598	3.06363	39	0	4.65216	7	2	0.506848	0	0	3	0	3	0	0	0.0333333	4	120	0	0	4	116
AluSx	chr19	-	10620486	10620799	313	102.083	87.1933	3.86269	0	27	1.91391	2	1	0.100398	0.0655462	39	595	0	0	39	556	0.0454545	2	44	0	3	2	39
MIR	chr19	-	11190445	11190518	73	124.44	108.206	4.42725	0	30	9.11803	2	0	0.286983	0	0	2	0	0	0	2	0	0	12	0	0	0	12
AluJo	chr19	+	13165336	13165528	192	85.65	72.0215	2.60519	9	25	3.92898	5	6	0.600122	0	0	18	0	18	0	0	0.0618557	12	194	11	166	1	16
tRNAPhe-GAA	chr19	-	1334360	1334433	73	488.412	466.107	4.70891	34	89	37.3839	7	2	1.29142	0.00176574	3	1699	2	683	1	1013	0	0	238	0	130	0	108
tRNAAsn-GTT	chr19	+	1334561	1334635	74	530.099	507.525	4.25744	50	94	43.1751	5	10	2.12328	0.00181818	9	4950	6	882	3	4059	0.00934579	2	214	0	111	2	101
AluY	chr19	-	13979404	13979704	300	144.831	127.612	3.83669	2	38	2.95829	4	1	0.174581	0.141328	132	934	11	55	121	747	0.217391	15	69	4	13	11	41
AluY	chr19	-	15557369	15557673	304	114.077	98.3772	3.27152	26	10	2.62743	4	3	0.241198	0.142709	138	967	92	606	46	223	0.120172	28	233	8	83	20	122
AluSx	chr19	-	16068751	16069063	312	83.6526	70.2617	2.20894	4	37	2.91563	3	15	0.604319	0.15534	96	618	8	48	88	474	0.134328	27	201	1	6	26	168
MIRb	chr19	+	16225928	16226010	82	83.9622	70.535	5.20978	1	16	4.59979	0	0	0	0.5	1	2	1	1	0	0	0	0	0	0	0	0	0
AluSg	chr19	-	16810479	16810782	303	228.583	209.358	3.32067	69	6	5.49188	10	5	0.518558	0.22338	193	864	179	576	14	95	0.154696	56	362	15	72	41	234
AluSx	chr19	-	17603544	17603720	176	93.8401	79.5294	5.36613	0	19	2.39521	0	0	0	0.100719	28	278	0	0	28	250	0	0	1	0	0	0	1
AluSx	chr19	+	17650928	17651214	286	93.3886	79.0766	3.0588	23	8	2.40491	7	0	0.256378	0.101327	84	829	60	539	24	206	0.12931	15	116	15	101	0	0
AluJo	chr19	+	18353257	18353456	199	1786.13	1755.9	5.85353	6	403	45.6009	7	7	0.736925	0.0176532	17	963	17	252	0	694	0.03125	10	320	10	268	0	42
AluY	chr19	+	18522967	18523265	298	139.672	122.689	5.0588	4	27	2.30807	1	0	0.0351506	0.165049	17	103	16	75	1	11	0	0	17	0	17	0	0
AluY	chr19	-	18932646	18932952	306	93.8401	79.5294	5.36613	4	15	1.37764	0	0	0	0.231752	127	548	6	70	121	351	0.222222	16	72	0	0	16	56
AluY	chr19	-	19355389	19355695	306	131.566	114.9	3.72558	33	4	2.68277	2	3	0.171158	0.14786	38	257	20	174	18	45	0.173684	33	190	21	84	12	73
AluSx	chr19	-	19707932	19708246	314	271.84	251.968	3.18518	92	2	6.64203	18	3	0.700548	0.0615824	151	2452	147	2255	4	46	0.0572687	13	227	9	170	4	44
AluY	chr19	-	20261907	20262208	301	122.788	106.612	3.64645	5	30	2.57991	2	3	0.174001	0.175439	150	855	32	167	118	538	0.137931	12	87	0	21	12	54
AluSq/x	chr19	+	2129281	2129378	97	83.9622	70.535	5.20978	3	14	3.88848	0	0	0	0	0	58	0	58	0	0	0	0	0	0	0	0	0
AluY	chr19	+	21334238	21334529	291	127.292	110.881	2.92065	46	0	3.50726	8	4	0.431953	0.114754	133	1159	133	1026	0	0	0.121324	33	272	23	186	10	53
AluSx	chr19	+	23986143	23986434	291	157.286	139.623	4.13494	1	40	3.12603	1	3	0.143984	0.0806452	5	62	5	54	0	3	0	0	0	0	0	0	0
AluSx	chr19	-	2459029	2459330	301	176.163	158.037	4.06684	0	47	3.46445	3	2	0.174001	0.0498442	48	963	0	0	48	915	0.0642857	9	140	0	0	9	131
MIR	chr19	+	3128781	3128811	30	118.535	102.583	5.69586	9	15	17.7498	0	0	0	0	0	228	0	118	0	110	0	0	0	0	0	0	0
MIR	chr19	+	3128820	3128850	30	153.108	135.6	6.0588	7	24	22.9268	0	0	0	0	0	157	0	48	0	109	0	0	0	0	0	0	0
AluSx	chr19	+	3500439	3500740	301	168.337	150.361	3.84445	47	0	3.46445	6	0	0.208801	0.0573356	68	1186	65	1086	3	32	0.116438	17	146	17	129	0	0
AluSg/x	chr19	+	3515799	3515968	169	626.922	603.531	5.29684	0	148	19.4302	6	1	0.43387	0.11437	39	341	39	299	0	3	0.115385	9	78	9	69	0	0
AluSg	chr19	-	37428303	37428603	300	128.413	111.986	5.8092	5	21	1.92289	0	0	0	0.113707	73	642	4	131	69	438	0	0	0	0	0	0	0
tRNAThr-AGT	chr19	+	38359802	38359876	74	1167.04	1140.01	5.69736	97	172	80.6535	6	4	1.41552	0.000914704	4	4373	3	2371	1	1998	0	0	155	0	120	0	35
AluSx	chr19	-	39211141	39211436	295	84.3255	70.7776	2.40365	33	4	2.7828	3	11	0.497112	0.0940171	33	351	10	134	23	184	0.0150376	2	133	0	9	2	122
AluSg	chr19	+	3939581	3939884	303	128.947	112.447	3.54118	13	25	2.78255	6	0	0.207423	0.140056	50	357	44	210	6	97	0.0680272	10	147	6	53	4	84
AluSx	chr19	-	39562731	39563040	309	89.3184	75.3425	3.01221	3	27	2.1541	2	5	0.237295	0.088983	63	708	6	86	57	559	0.0396825	5	126	5	53	0	68
AluY	chr19	+	40059882	40060189	307	158.923	141.177	5.23141	2	33	2.52949	1	0	0.0341201	0.160656	196	1220	1	27	195	997	0.363636	4	11	4	7	0	0
AluSq	chr19	+	40160273	40160581	308	88.9012	74.9408	5.29007	18	0	1.29665	0	0	0	0.181034	63	348	63	275	0	10	0	0	0	0	0	0	0
AluSp	chr19	-	40218014	40218336	322	93.8401	79.5294	5.36613	1	18	1.30918	0	0	0	0.0628415	23	366	3	56	20	287	0	0	0	0	0	0	0
AluSq	chr19	+	40638076	40638377	301	88.9012	74.9408	5.29007	14	4	1.32681	0	0	0	0.151579	72	475	55	258	17	145	0.136364	3	22	0	0	3	19
AluY	chr19	-	4076088	4076389	301	92.5728	78.3394	3.32931	19	9	2.06393	5	0	0.174001	0.146656	182	1241	46	341	136	718	0.222222	4	18	0	5	4	9
AluSx	chr19	-	4099410	4099714	304	96.8332	82.2761	3.37911	0	29	2.11654	1	4	0.172284	0.128544	68	529	0	0	68	461	0.137615	15	109	0	0	15	94
AluSg	chr19	+	41669579	41669861	282	88.9012	74.9408	5.29007	17	1	1.4162	0	0	0	0.112299	42	374	42	311	0	21	0	0	0	0	0	0	0
AluSp	chr19	+	41850002	41850257	255	84.2261	70.7458	3.63567	19	4	2.0012	3	0	0.123234	0.245614	112	456	82	235	30	109	0.125	1	8	1	7	0	0
AluJo	chr19	+	4288128	4288230	102	163.745	145.892	5.27152	0	36	7.83078	1	0	0.102695	0	0	38	0	0	0	38	0	0	18	0	18	0	0
AluJb	chr19	+	43060822	43060998	176	107.955	92.6875	3.69029	1	29	3.78191	2	2	0.238065	0	0	76	0	20	0	56	0	0	71	0	25	0	46
AluSx	chr19	+	43476232	43476537	305	101.222	86.4265	4.16868	25	0	1.81862	2	0	0.0686876	0.0887097	44	496	44	452	0	0	0.0925926	5	54	4	42	1	7
AluSp	chr19	+	43811022	43811322	300	97.5939	82.9861	3.8092	1	25	1.92289	1	2	0.104749	0.137255	105	765	5	16	100	644	0.0974026	15	154	9	42	6	97
tRNAIle-TAT	chr19	-	44594647	44594740	93	272.942	253.036	4.81555	20	46	15.7458	1	3	0.450532	0.00270636	4	1478	2	1134	2	340	0	0	99	0	47	0	52
AluY	chr19	-	44609491	44609806	315	103.718	88.7413	5.50719	1	20	1.47915	0	0	0	0.143564	29	202	5	37	24	136	0.153846	2	13	0	0	2	11
AluSg	chr19	+	45580512	45580811	299	111.632	96.0358	2.7908	0	42	3.1166	7	5	0.420396	0.0909091	7	77	7	29	0	41	0.157088	41	261	19	135	22	85
AluSq	chr19	+	4563411	4563668	257	714.04	689.984	4.86191	1	177	15.367	4	8	0.489099	0.00472144	5	1059	1	21	4	1033	0.038835	4	103	2	55	2	44
MIR	chr19	-	45950111	45950167	56	94.9416	80.5494	3.20486	30	0	11.886	6	0	1.12231	0	0	101	0	101	0	0	0	0	115	0	115	0	0
AluSq	chr19	+	46460502	46460813	311	442.665	420.834	4.28289	115	4	8.48964	10	2	0.404175	0.163015	186	1141	175	844	11	111	0.0756303	18	238	13	155	5	65
AluSx	chr19	+	46531837	46532150	313	158.012	140.321	3.06913	1	54	3.89871	6	7	0.435058	0.0110294	3	272	3	105	0	164	0.0521739	12	230	9	157	3	61
tRNAGly-TCC	chr19	+	4675081	4675153	72	1038.31	1012.08	5.33348	17	230	76.1145	1	11	1.74581	0.00297279	13	4373	9	1154	4	3206	0	0	203	0	0	0	203
AluSx	chr19	-	4675180	4675508	328	435.032	413.307	3.5903	69	67	9.19957	16	7	0.734518	0.0017452	5	2865	1	867	4	1993	0	0	411	0	12	0	399
tRNAVal-CAC	chr19	-	4675646	4675719	73	1056.76	1030.44	5.09666	227	31	78.4151	11	4	2.15237	0.00301023	20	6644	12	4668	8	1956	0	0	286	0	136	0	150
AluSg/x	chr19	-	47205215	47205449	234	195.072	176.503	4.01616	1	52	5.02531	1	5	0.268586	0.140164	171	1220	5	60	166	989	0.17284	14	81	6	26	8	41
AluY	chr19	-	4834338	4834616	278	83.9622	70.535	5.20978	3	14	1.35677	0	0	0	0.206704	74	358	2	42	72	242	0	0	0	0	0	0	0
AluSq	chr19	+	48919142	48919445	303	84.1189	70.692	3.22424	26	0	1.90385	2	3	0.172853	0.042963	29	675	26	637	3	9	0.108108	12	111	0	0	12	99
tRNASeC(e)-TCA	chr19	-	50673699	50673785	86	588.879	565.881	5.57969	50	85	34.8288	3	2	0.609004	0.00517464	12	2319	9	1125	3	1182	0	0	78	0	75	0	3
MIR3	chr19	-	50838980	50839172	192	83.9622	70.535	5.20978	12	5	1.96449	0	0	0	0.188482	36	191	35	148	1	7	0	0	0	0	0	0	0
AluSq	chr19	+	51658392	51658703	311	93.8401	79.5294	5.36613	16	3	1.35549	0	0	0	0.087963	38	432	32	306	6	88	0	0	0	0	0	0	0
AluSg/x	chr19	-	53121245	53121409	164	207.738	188.952	1.62198	112	59	23.1342	99	18	7.47292	0.0908059	160	1762	9	193	151	1409	0.0793796	87	1096	50	558	37	451
AluSg/x	chr19	-	53153163	53153325	162	182.917	164.603	1.90511	85	33	16.1611	66	0	4.26754	0.0380835	31	814	4	88	27	695	0.1	2	20	2	18	0	0
AluY	chr19	-	54762191	54762489	298	102.083	87.1933	3.86269	18	9	2.01025	0	3	0.105452	0.206838	121	585	17	123	104	341	0.253012	21	83	0	0	21	62
AluYh9	chr19	+	54806710	54807017	307	206.41	187.66	3.80701	28	31	4.26399	6	2	0.272961	0.214856	350	1629	211	548	139	731	0.25656	88	343	80	225	8	30
AluSg	chr19	+	55286261	55286564	303	302.402	281.996	2.2851	96	60	11.4231	55	12	2.31622	0.128403	382	2975	300	1614	82	979	0.143439	176	1227	160	877	16	174
AluSg/x	chr19	+	55290469	55290637	168	578.124	555.219	3.31598	48	149	26.0171	21	20	2.55637	0.102065	173	1695	165	1335	8	187	0.0779221	78	1001	28	374	50	549
AluSx	chr19	+	55294668	55294966	298	223.857	204.748	2.0149	82	53	10.0513	48	22	2.46054	0.128017	366	2859	284	1505	82	988	0.147661	202	1368	175	859	27	307
AluSx	chr19	+	55316845	55317145	300	350.6	329.716	2.82462	84	56	10.354	34	7	1.43156	0.128992	416	3225	314	1594	102	1215	0.161325	151	936	138	663	13	122
AluSg	chr19	+	55334688	55335005	317	192.619	174.126	6.38556	39	0	2.72966	0	0	0	0.160584	22	137	22	115	0	0	0	0	0	0	0	0	0
AluSq	chr19	-	58282629	58282916	287	148.169	130.849	6.01221	8	22	2.31922	0	0	0	0.127586	111	870	23	198	88	561	0	0	2	0	2	0	0
AluSq	chr19	+	58353681	58353992	311	143.251	126.124	3.03977	16	34	3.56708	3	9	0.404175	0.1436	221	1539	56	294	165	1024	0.181818	58	319	27	77	31	184
AluSc	chr19	+	58758922	58759121	199	158.636	140.905	3.51195	1	47	5.35169	5	3	0.4211	0.178571	5	28	5	23	0	0	0.1875	27	144	27	117	0	0
AluSg	chr19	+	59603470	59603773	303	148.216	130.852	4.06363	1	38	2.85578	3	1	0.138282	0.0127389	2	157	2	6	0	149	0.0941176	8	85	8	77	0	0
AluSx	chr19	+	60944491	60944793	302	128.947	112.447	3.54118	2	36	2.79177	3	3	0.20811	0.11288	78	691	78	593	0	20	0.0163934	1	61	1	60	0	0
AluY	chr19	-	60944801	60945106	305	455.241	433.282	6.13405	99	0	7.20175	1	1	0.0686876	0.117284	19	162	4	28	15	115	0.133333	12	90	11	74	1	4
FRAM	chr19	+	6100972	6101101	129	167.924	149.963	6.19015	34	0	5.84779	0	0	0	0	0	0	0	0	0	0	0	0	0	0	0	0	0
AluSq	chr19	+	62315429	62315737	308	134.085	117.314	2.90399	10	39	3.52978	9	4	0.442121	0.0371353	14	377	14	196	0	167	0.0327869	8	244	8	203	0	33
AluSq	chr19	+	62998305	62998604	299	115.638	99.8274	4.01221	29	1	2.22614	3	0	0.105099	0.127976	43	336	41	276	2	17	0.0930233	4	43	4	34	0	5
AluSp	chr19	+	63277548	63277860	312	529.393	506.841	6.88334	1	110	7.89353	1	0	0.0335733	0.00950119	4	421	4	16	0	401	0.05	1	20	1	19	0	0
AluSq	chr19	-	63689583	63689887	304	114.959	99.215	2.44659	6	45	3.7222	2	17	0.654679	0.17265	101	585	15	117	86	367	0.124183	38	306	8	72	30	196
AluSq	chr19	+	6938301	6938465	164	156.903	139.268	4.38556	0	39	5.27623	2	1	0.191613	0	0	70	0	70	0	0	0	0	36	0	36	0	0
AluY	chr19	+	727133	727471	338	124.44	108.206	4.42725	29	1	1.96928	1	1	0.0619815	0.136302	101	741	94	617	7	23	0.259259	14	54	14	40	0	0
AluY	chr19	+	7947004	7947298	294	182.741	164.443	6.31054	37	0	2.79227	0	0	0	0.161798	144	890	141	716	3	30	0	0	0	0	0	0	0
U6-9	chr19	+	844483	844590	107	1770.27	1740.17	5.67998	212	199	85.2238	7	9	1.56634	0.00339732	20	5887	8	3271	12	2596	0.00653595	1	153	1	142	0	10
AluSg	chr19	-	844585	844894	309	308.875	288.404	3.11545	43	67	7.89836	11	15	0.88138	0.0436519	153	3505	30	238	123	3114	0.0852391	41	481	11	99	30	341
AluSg	chr19	+	8606621	8606900	279	118.535	102.583	5.69586	1	23	1.90858	0	0	0	0.0857143	18	210	6	26	12	166	0	0	0	0	0	0	0
AluY	chr19	-	886778	887089	311	115.123	99.357	4.32931	12	16	1.99756	0	2	0.0673625	0.176292	116	658	63	351	53	191	0.470588	8	17	4	7	4	2
U6-2	chr19	+	972520	972627	107	1819.69	1789.08	5.87798	212	204	86.2605	4	10	1.37054	0.00833097	88	10563	82	8449	6	2026	0	0	251	0	99	0	152
AluJo	chr2	-	102214915	102215005	90	83.9622	70.535	5.20978	0	17	4.19092	0	0	0	0.0898876	8	89	1	26	7	55	0	0	0	0	0	0	0
AluYb8	chr2	+	102688928	102689246	318	110.347	94.8845	2.14512	56	2	4.04672	22	5	0.889375	0.269096	384	1427	371	948	13	95	0.185309	111	599	90	398	21	90
AluY	chr2	+	102955370	102955684	314	137.612	120.75	3.6143	9	31	2.8264	6	0	0.200157	0.207965	282	1356	47	181	235	893	0.146552	17	116	17	99	0	0
AluSc	chr2	+	110753281	110753486	205	98.7791	84.1061	5.43838	19	1	2.16461	0	0	0	0.0707965	24	339	22	278	2	37	0	0	0	0	0	0	0
AluY	chr2	+	115541628	115541936	308	844.561	819.61	8.50463	170	1	12.3182	0	0	0	0.197378	557	2822	546	2225	11	40	0	0	0	0	0	0	0
AluY	chr2	-	117655222	117655526	304	166.168	148.265	4.45687	0	41	2.99235	0	3	0.10337	0.174312	76	436	0	0	76	360	0.154762	13	84	0	0	13	71
AluSg	chr2	+	121556926	121557222	296	99.1252	84.4315	3.25144	31	0	2.32366	6	0	0.212328	0.137318	85	619	85	534	0	0	0.108696	15	138	15	123	0	0
AluY	chr2	+	122068062	122068358	296	128.413	111.986	5.8092	17	9	1.94888	0	0	0	0.185243	118	637	64	335	54	184	0	0	0	0	0	0	0
AluYb8	chr2	-	123705617	123705934	317	187.68	169.302	6.34854	2	36	2.65967	0	0	0	0.269142	232	862	6	64	226	566	0	0	0	0	0	0	0
AluY	chr2	-	127737748	127738055	307	147.669	130.401	4.31054	2	35	2.67403	2	1	0.10236	0.13575	161	1186	5	18	156	1007	0.238636	21	88	0	0	21	67
AluSq	chr2	-	127992605	127992915	310	101.114	86.354	3.42725	30	0	2.14715	1	4	0.168949	0.106952	20	187	18	144	2	23	0.130769	17	130	4	36	13	77
AluYb8	chr2	+	129051967	129052286	319	108.657	93.3375	5.57286	21	1	1.53015	0	0	0	0.2976	186	625	177	416	9	23	0	0	0	0	0	0	0
AluYa5	chr2	+	129690606	129690904	298	87.1397	73.4179	4.43838	20	0	1.48907	1	0	0.0351506	0.291572	128	439	128	311	0	0	0.2	4	20	0	0	4	16
tRNAGlu-TTC	chr2	-	130811170	130811242	72	212.861	193.976	4.76852	7	44	15.7159	0	3	0.436453	0.002746	6	2185	2	1492	4	687	0	0	41	0	41	0	0
AluY	chr2	+	131210028	131210349	321	130.199	113.587	3.90948	35	0	2.41917	3	1	0.130528	0.0878594	55	626	55	571	0	0	0.09375	6	64	0	28	6	30
AluJb	chr2	-	132733177	132733343	166	286.653	266.534	2.34053	10	133	19.1131	4	55	3.72299	0.10749	188	1749	11	146	177	1415	0.0951872	89	935	6	193	83	653
AluSx	chr2	+	132746404	132746696	292	430.459	408.786	3.41982	127	14	10.7137	22	5	0.968566	0.164634	135	820	128	590	7	95	0.113095	38	336	35	277	3	21
AluJo	chr2	+	132747691	132747799	108	225.426	206.288	3.79368	21	44	13.3534	7	2	0.872905	0.177725	300	1688	121	626	179	762	0.15508	29	187	29	152	0	6
AluSp	chr2	+	132747799	132748104	305	195.413	176.836	2.45291	83	7	6.54704	26	8	1.16769	0.240602	480	1995	372	1060	108	455	0.218346	169	774	157	564	12	41
AluJb	chr2	+	132750903	132751034	131	246.948	227.49	6.74021	49	1	8.4684	0	0	0	0.131783	68	516	56	374	12	74	0	0	0	0	0	0	0
AluY	chr2	-	134719066	134719349	283	106.154	91.007	4.69586	10	14	1.8816	0	1	0.0370137	0.193939	160	825	65	340	95	325	0.333333	2	6	0	0	2	4
AluSx	chr2	+	135994141	135994446	305	121.26	105.152	3.82576	0	33	2.40058	2	2	0.137375	0	0	61	0	0	0	61	0.076087	7	92	0	0	7	85
AluJo	chr2	-	142751440	142751611	171	97.4829	82.8887	3.10393	29	3	4.15199	1	6	0.428796	0.0190476	2	105	2	43	0	60	0.025	5	200	2	19	3	176
AluSx	chr2	-	15221372	15221671	299	205.091	186.368	3.92759	0	57	4.22967	2	5	0.245231	0.0461976	65	1407	0	0	65	1342	0.171642	23	134	17	48	6	63
MIR	chr2	-	15492984	15493216	232	83.9622	70.535	5.20978	0	17	1.62579	0	0	0	0.17931	26	145	0	0	26	119	0.117647	2	17	0	0	2	15
AluYb8	chr2	+	156234465	156234674	209	144.344	127.156	2.65501	59	0	6.26337	19	0	0.95226	0.255319	360	1410	360	1050	0	0	0.207739	102	491	87	309	15	80
tRNAAla-CGC	chr2	+	156965526	156965598	72	333.424	312.682	3.79755	15	83	30.1993	2	12	2.03678	0.00447227	5	1118	0	509	5	604	0	0	71	0	47	0	24
tRNAGly-GCC	chr2	-	156965904	156965975	71	999.694	973.662	6.82744	63	151	66.8741	2	1	0.4426	0.00484429	14	2890	7	1787	7	1089	0.0366972	4	109	4	51	0	54
AluSq	chr2	-	159417513	159417734	221	102.083	87.1933	3.86269	17	10	2.71065	3	0	0.142193	0.112717	78	692	51	384	27	230	0.0185185	1	54	1	53	0	0
AluSg/x	chr2	+	161847421	161847626	205	149.29	131.907	5.14768	33	0	3.5716	0	1	0.0510969	0	0	8	0	8	0	0	0	0	0	0	0	0	0
AluY	chr2	-	164729674	164729987	313	101.222	86.4265	4.16868	3	22	1.77214	0	2	0.066932	0.205556	74	360	6	30	68	256	0.190476	8	42	0	0	8	34
AluYb8	chr2	-	166372996	166373314	318	272.942	253.036	4.81555	57	9	4.60489	2	2	0.131759	0.240426	452	1880	386	1272	66	156	0.252874	22	87	7	39	15	26
AluY	chr2	+	168414361	168414663	302	412.746	391.226	5.62926	91	2	6.83249	3	0	0.104055	0.217914	489	2244	489	1746	0	9	0.206897	18	87	12	47	6	22
AluSq	chr2	+	169845895	169846191	296	202.497	183.817	6.45687	41	0	3.07323	0	0	0	0.122667	46	375	46	329	0	0	0.0869565	2	23	2	21	0	0
AluY	chr2	-	172830252	172830527	275	129.112	112.586	4.47384	0	31	2.5011	1	1	0.0761808	0.179707	147	818	0	0	147	671	0.0806452	5	62	0	5	5	52
AluSg	chr2	-	173131917	173132220	303	88.9012	74.9408	5.29007	0	18	1.31805	0	0	0	0.180157	69	383	3	8	66	306	0	0	0	0	0	0	0
AluY	chr2	-	176835341	176835647	306	166.391	148.467	4.20289	0	43	3.11781	1	3	0.136926	0.136951	53	387	0	0	53	334	0.212121	21	99	0	0	21	78
AluSp	chr2	+	177998312	177998623	311	262.064	242.305	5.39198	3	56	4.20915	2	0	0.0673625	0.0225989	4	177	4	66	0	107	0.0555556	1	18	1	17	0	0
AluY	chr2	+	180839521	180839761	240	365.483	344.437	7.30143	71	3	6.84106	0	0	0	0.210053	397	1890	388	1406	9	87	0	0	0	0	0	0	0
AluY	chr2	+	191369661	191369898	237	124.738	108.454	4.10393	32	0	2.99574	2	1	0.132593	0.235294	120	510	120	390	0	0	0.105263	6	57	6	51	0	0
AluSq	chr2	-	198081805	198082105	300	110.085	94.6359	2.65074	0	44	3.25412	4	10	0.488827	0.135163	133	984	0	0	133	851	0.2125	34	160	0	0	34	126
AluSp	chr2	+	201403317	201403609	292	246.948	227.49	6.74021	47	3	3.79918	0	0	0	0.196537	227	1155	217	852	10	76	0	0	0	0	0	0	0
MIRb	chr2	+	201508905	201509123	218	88.9012	74.9408	5.29007	16	2	1.83197	0	0	0	0	0	7	0	7	0	0	0	0	0	0	0	0	0
AluY	chr2	-	202776740	202777035	295	128.485	111.995	3.00474	10	35	3.38449	3	8	0.390588	0.166667	90	540	42	222	48	228	0.153061	30	196	5	34	25	132
AluSx	chr2	-	202807828	202808121	293	812.396	787.661	5.34937	191	1	14.5391	5	4	0.321754	0.0186916	4	214	0	149	4	61	0.387097	36	93	31	1	5	56
AluSx	chr2	-	202930818	202931136	318	86.1142	72.4694	3.43172	15	10	1.74428	2	2	0.131759	0.21393	43	201	0	0	43	158	0.276423	34	123	0	0	34	89
AluSp	chr2	+	203010999	203011308	309	108.657	93.3375	5.57286	22	0	1.57967	0	0	0	0.125	57	456	57	399	0	0	0	0	0	0	0	0	0
FLAM_A	chr2	+	203471823	203471929	106	133.792	117.037	4.51896	7	25	6.69803	1	1	0.197639	0.0515464	10	194	9	95	1	89	0	0	44	0	40	0	4
AluSg	chr2	-	203832777	203832894	117	372.88	351.789	5.86367	82	0	15.55	0	2	0.179058	0	0	81	0	81	0	0	0.133333	2	15	0	0	2	13
AluYb8	chr2	+	205699457	205699751	294	144.479	127.285	5.10393	31	1	2.41493	1	0	0.0356288	0.246753	171	693	166	509	5	13	0	0	4	0	4	0	0
AluY	chr2	-	207620757	207621064	307	103.718	88.7413	5.50719	2	19	1.51769	0	0	0	0.198795	99	498	0	0	99	399	0	0	0	0	0	0	0
AluY	chr2	-	207667997	207668316	319	138.291	121.412	5.91427	0	28	1.94747	0	0	0	0.169704	149	878	6	29	143	700	0.210526	8	38	0	0	8	30
AluY	chr2	-	211202282	211202583	301	135.976	119.154	3.76358	21	17	2.80104	4	1	0.174001	0.232811	193	829	90	383	103	253	0.236967	50	211	29	109	21	52
AluY	chr2	-	211369358	211369659	301	88.9012	74.9408	5.29007	2	16	1.32681	0	0	0	0.233933	91	389	6	63	85	235	0	0	0	0	0	0	0
AluSq	chr2	+	214844487	214844801	314	1147.89	1121.02	5.28167	0	275	19.4315	4	10	0.467032	0	0	2	0	0	0	2	0.0214286	3	140	2	49	1	88
AluY	chr2	+	223422193	223422478	285	105.414	90.3403	3.47384	31	0	2.41335	4	1	0.18377	0.160151	127	793	117	638	10	28	0.327044	52	159	48	100	4	7
AluSq	chr2	-	228275355	228275592	237	83.9622	70.535	5.20978	14	3	1.59149	0	0	0	0.0444444	6	135	4	77	2	52	0	0	0	0	0	0	0
AluJo	chr2	+	230571602	230571760	158	128.413	111.986	5.8092	14	12	3.65106	0	0	0	0.0192308	1	52	1	46	0	5	0	0	45	0	36	0	9
AluJo	chr2	+	231210873	231210985	112	119.078	103.07	3.09972	0	40	7.924	2	7	0.84173	0.0204082	5	245	4	93	1	147	0.0477816	14	293	8	230	6	49
AluSg	chr2	-	232197925	232198223	298	128.413	111.986	5.8092	22	4	1.9358	0	0	0	0.125786	20	159	7	76	13	63	0.210526	4	19	4	15	0	0
AluSc	chr2	+	234920031	234920323	292	119.777	103.75	4.37911	28	1	2.20352	2	0	0.0717456	0.138393	31	224	28	167	3	26	0.2	8	40	0	0	8	32
AluY	chr2	+	24162327	24162626	299	100.114	85.378	2.68512	26	13	2.89398	12	0	0.420396	0.170011	161	947	102	442	59	344	0.229665	48	209	48	161	0	0
AluY	chr2	-	241707553	241707857	304	143.801	126.638	3.52481	4	39	3.13832	1	6	0.241198	0.132829	123	926	0	4	123	799	0.167702	27	161	0	0	27	134
AluSq	chr2	+	242131670	242131969	299	152.848	135.347	3.18355	48	3	3.78444	9	2	0.385363	0.180818	230	1272	213	907	17	135	0.0882353	33	374	6	82	27	259
AluY	chr2	+	242720843	242721141	298	217.314	198.365	6.55763	13	31	3.27596	0	0	0	0.224165	141	629	99	280	42	208	0	0	0	0	0	0	0
AluSx	chr2	-	26100151	26100467	316	281.414	261.402	4.4548	0	72	5.05531	1	5	0.19889	0.0267237	50	1871	0	0	50	1821	0.15493	11	71	0	0	11	60
AluJ/FRAM	chr2	-	26345575	26345643	68	83.9622	70.535	5.20978	16	1	5.5468	0	0	0	0	0	12	0	12	0	0	0	0	28	0	0	0	28
AluY	chr2	-	26844731	26845028	297	83.9622	70.535	5.20978	8	9	1.26998	0	0	0	0.0847458	20	236	15	163	5	53	0	0	10	0	10	0	0
tRNATyr-GTA	chr2	+	27127153	27127242	89	683.63	659.75	6.01327	125	27	37.8928	2	2	0.47078	0.00125156	1	799	1	675	0	123	0	0	81	0	18	0	63
tRNAAla-AGC	chr2	+	27127585	27127658	73	1153.44	1126.52	6.47781	168	84	76.5915	3	2	0.717457	0.00586224	12	2047	12	1559	0	476	0	0	285	0	161	0	124
AluSc	chr2	-	32395353	32395650	297	122.354	106.197	2.81373	4	42	3.4364	1	12	0.458496	0.135161	143	1058	10	94	133	821	0.133152	49	368	3	30	46	289
AluY	chr2	+	36070887	36071202	315	217.314	198.365	6.55763	30	14	3.09917	0	0	0	0.245614	252	1026	188	450	64	324	0	0	0	0	0	0	0
AluY	chr2	-	38666671	38666951	280	93.1203	78.8494	3.75364	13	12	1.981	0	3	0.112231	0.172962	87	503	18	123	69	293	0.181818	14	77	0	0	14	63
AluSq	chr2	-	38843498	38843811	313	96.6309	82.1503	4.57286	0	22	1.55948	1	0	0.033466	0.130137	57	438	3	13	54	368	0	0	0	0	0	0	0
AluY	chr2	+	4204751	4205046	295	192.733	174.224	5.49124	39	3	3.15886	1	0	0.035508	0.14611	154	1054	154	900	0	0	0	0	51	0	0	0	51
tRNAIle-TAT	chr2	+	42891179	42891272	93	603.932	580.742	4.85672	69	81	35.7858	3	7	1.12633	0.00224903	11	4891	9	1993	2	2887	0	0	261	0	86	0	175
FLAM_C	chr2	-	43056864	43056979	115	94.7919	80.4255	2.45687	41	0	7.91022	9	6	1.36629	0.115672	62	536	62	474	0	0	0.0672269	16	238	10	97	6	125
AluYa5	chr2	+	43153530	43153837	307	88.3342	74.46	3.27773	22	5	1.95132	4	1	0.1706	0.235725	161	683	141	463	20	59	0.3	42	140	23	47	19	51
AluSx	chr2	-	43920023	43920364	341	106.588	91.3872	3.91427	2	26	1.82182	1	2	0.0921542	0.108926	72	661	8	46	64	543	0.0326087	3	92	2	75	1	14
AluY	chr2	-	4486358	4486659	301	107.955	92.6875	3.69029	1	29	2.21135	2	2	0.139201	0.227143	159	700	8	29	151	512	0.411765	14	34	0	0	14	20
AluYb8	chr2	-	45757980	45758262	282	207.737	188.952	4.47435	1	51	4.09126	0	4	0.14858	0.357214	359	1005	8	38	351	608	0.222222	10	45	0	4	10	31
AluSx	chr2	-	46043946	46044251	305	90.7805	76.7334	3.15672	0	29	2.1096	3	3	0.206063	0.334661	84	251	0	0	84	167	0.264706	18	68	0	0	18	50
AluJ/FLAM	chr2	+	46948796	46948879	83	94.7938	80.4255	3.54076	25	2	7.21753	4	0	0.504813	0.0985916	28	284	25	233	3	23	0.116279	5	43	5	38	0	0
BC200	chr2	+	47415958	47416157	199	102.082	87.1933	2.52481	27	16	4.79422	11	4	0.789563	0.0722656	37	512	23	378	14	97	0.04	8	200	7	148	1	44
AluSq	chr2	+	47475761	47475967	206	381.539	360.326	5.24423	89	0	9.58574	4	0	0.203395	0.00308166	2	649	2	647	0	0	0.0416667	2	48	2	38	0	8
AluY	chr2	-	49896485	49896721	236	87.4286	73.6397	3.9879	21	1	2.0683	2	0	0.0887701	0.192152	142	739	134	579	8	18	0.106383	5	47	5	34	0	8
AluYb8	chr2	-	51361532	51361849	317	230.8	211.555	4.39198	1	58	4.12948	0	5	0.165219	0.220538	320	1451	1	31	319	1100	0.368932	38	103	28	41	10	24
AluSq	chr2	+	53827904	53828178	274	84.0603	70.6385	2.34854	38	0	3.07706	8	7	0.573442	0.1925	77	400	77	323	0	0	0.112281	32	285	28	208	4	45
AluJo	chr2	+	55689342	55689616	274	87.4286	73.6397	3.9879	21	1	1.78145	1	1	0.0764589	0.105012	44	419	43	366	1	9	0.0416667	3	72	2	23	1	46
AluY	chr2	-	55758370	55758679	309	83.9622	70.535	5.20978	4	13	1.22066	0	0	0	0.156051	49	314	3	35	46	230	0	0	0	0	0	0	0
AluYh9	chr2	-	57172332	57172590	258	108.293	92.9931	3.10159	11	25	3.09589	4	4	0.324802	0.24014	274	1141	67	317	207	550	0.262295	16	61	0	0	16	45
AluSp	chr2	+	62197342	62197654	312	84.2261	70.7458	3.63567	18	5	1.6356	1	2	0.10072	0.12933	56	433	54	349	2	28	0.0869565	4	46	1	13	3	29
AluY	chr2	-	62441205	62441505	300	129.112	112.586	4.47384	0	31	2.29268	0	2	0.0698324	0.160061	105	656	0	0	105	551	0	0	38	0	30	0	8
AluY	chr2	+	64866670	64866982	312	137.386	120.547	3.35489	43	0	3.05785	7	1	0.268586	0.208207	137	658	133	491	4	30	0.178161	31	174	31	143	0	0
AluSx	chr2	-	65090572	65090869	297	110.925	95.4092	4.75364	3	22	1.86761	0	1	0.0352689	0.0435606	23	528	3	22	20	483	0.0714286	2	28	0	0	2	26
AluSp	chr2	+	65174940	65175251	311	90.7805	76.7334	3.15672	8	21	2.0689	6	0	0.202087	0.161844	151	933	44	217	107	565	0.421053	8	19	4	4	4	7
AluY	chr2	-	69484479	69484773	294	171.54	153.504	3.59859	1	50	3.8488	0	8	0.28503	0.195122	96	492	3	32	93	364	0.12069	14	116	0	0	14	102
tRNAGly-CCC	chr2	-	70329626	70329697	71	431.464	409.774	6.59806	88	3	28.4371	1	0	0.147533	0.00979706	28	2858	14	2316	14	514	0	0	3	0	3	0	0
AluY	chr2	-	77492004	77492403	399	110.925	95.4092	4.75364	3	22	1.39018	1	0	0.0262528	0.164983	98	594	0	75	98	421	0	0	1	0	0	0	1
AluYa5	chr2	+	77830292	77830601	309	109.729	94.3413	2.92613	38	1	2.80033	7	3	0.338992	0.213129	237	1112	229	847	8	28	0.200873	46	229	46	183	0	0
AluY	chr2	-	83205000	83205287	287	107.555	92.3071	3.34033	28	5	2.55114	1	5	0.218987	0.155172	36	232	13	123	23	73	0.294118	15	51	0	0	15	36
FLAM_C	chr2	-	85674893	85674993	100	190.594	172.126	3.98892	43	9	11.5373	3	3	0.628492	0.108108	20	185	5	41	15	124	0.137615	15	109	4	37	11	57
AluY	chr2	+	86867372	86867683	311	103.551	88.5924	3.64215	7	22	2.0689	4	0	0.134725	0.20339	36	177	29	89	7	52	0.185185	10	54	10	44	0	0
AluSg/x	chr2	+	87480681	87480895	214	95.133	80.705	1.90808	36	22	6.01336	13	19	1.56634	0.0738032	111	1504	80	973	31	420	0.0458716	35	763	26	480	9	248
AluSg/x	chr2	+	87485379	87485590	211	278.977	259.001	5.11561	45	20	6.83492	2	1	0.148932	0.0971686	151	1554	119	1013	32	390	0.147059	5	34	0	3	5	26
AluSx	chr2	-	89953768	89954045	277	83.9622	70.535	5.20978	3	14	1.36167	0	0	0	0.0394089	16	406	3	84	13	306	0	0	0	0	0	0	0
AluSg/x	chr2	-	89957054	89957222	168	150.096	132.7	3.45117	3	43	6.07507	1	7	0.498803	0.135922	70	515	9	86	61	359	0.133333	12	90	6	55	6	23
AluSg/x	chr2	-	91063123	91063334	211	217.314	198.365	6.55763	7	37	4.62672	0	0	0	0.0846561	96	1134	20	206	76	832	0	0	0	0	0	0	0
Alu	chr2	-	91068421	91068485	64	148.169	130.849	6.01221	30	0	10.4003	0	0	0	0	0	0	0	0	0	0	0	0	0	0	0	0	0
MIRb	chr2	-	91190039	91190235	196	93.8401	79.5294	5.36613	17	2	2.1508	0	0	0	0.0215827	6	278	4	251	2	21	0	0	0	0	0	0	0
AluY	chr20	+	11229300	11229577	277	141.965	124.905	3.64951	41	0	3.28403	6	0	0.226892	0.178763	266	1488	257	1196	9	26	0.169184	56	331	56	275	0	0
AluY	chr20	-	17222738	17223050	312	153.985	136.417	3.04289	10	44	3.84009	2	11	0.436453	0.244302	343	1404	62	207	281	854	0.318182	77	242	6	20	71	145
AluJo/FLAM	chr20	-	18468172	18468280	108	101.389	86.5647	4.63567	23	0	4.72505	0	1	0.0969895	0	0	59	0	59	0	0	0	0	1	0	0	0	1
AluY	chr20	+	19100630	19100956	326	323.987	303.342	6.20116	69	0	4.69607	1	0	0.0321315	0.109785	184	1676	184	1492	0	0	0	0	4	0	4	0	0
AluSx	chr20	+	19832612	19832884	272	284.999	264.928	6.02466	61	0	4.97581	1	0	0.0385105	0.116897	110	941	110	831	0	0	0.125	2	16	2	14	0	0
AluSx	chr20	-	20271493	20271800	307	130.199	113.587	3.90948	4	31	2.52949	1	3	0.13648	0.0702179	58	826	10	99	48	669	0.0142857	1	70	0	0	1	69
AluSq	chr20	-	22589797	22590099	302	115.123	99.357	4.32931	0	28	2.05709	1	1	0.06937	0.0984848	26	264	0	0	26	238	0.0540541	2	37	1	27	1	8
AluSq	chr20	+	25512824	25513101	277	83.9622	70.535	5.20978	15	2	1.36167	0	0	0	0.182692	76	416	68	287	8	53	0	0	0	0	0	0	0
AluY	chr20	+	25617483	25617790	307	162.985	145.183	6.14768	30	3	2.38494	0	0	0	0.192964	181	938	154	607	27	150	0	0	0	0	0	0	0
AluY	chr20	+	26008829	26009122	293	217.314	198.365	6.55763	42	2	3.33187	0	0	0	0.200765	210	1046	198	787	12	49	0	0	0	0	0	0	0
hsa-mir-663	chr20	-	26136821	26136914	93	83.6226	70.2394	2.16931	20	22	10.02	15	4	2.14003	0.261141	627	2401	461	1355	166	419	0.161863	146	902	129	526	17	230
AluSx	chr20	+	2615346	2615644	298	101.389	86.5647	4.63567	23	0	1.71244	1	0	0.0351506	0.0243056	7	288	7	281	0	0	0.142857	12	84	9	47	3	25
AluSg	chr20	+	2875213	2875521	308	327.981	307.294	4.22802	88	0	6.3392	5	4	0.306084	0.104287	253	2426	253	2173	0	0	0.138756	29	209	29	180	0	0
AluSp	chr20	+	31556968	31557268	300	100.211	85.4578	1.81555	64	2	4.88119	25	14	1.36173	0.125081	192	1535	185	1283	7	60	0.183486	140	763	128	527	12	96
AluY	chr20	-	31860868	31861172	304	88.8176	74.8622	2.57108	23	13	2.62743	4	8	0.413482	0.199324	59	296	15	70	44	167	0.168317	51	303	12	80	39	172
FRAM	chr20	-	31928981	31929135	154	87.4286	73.6397	3.9879	16	6	3.1696	1	1	0.136037	0	0	46	0	16	0	30	0	0	1	0	1	0	0
AluY	chr20	-	33361910	33362214	304	103.93	88.8746	2.72121	23	17	2.91937	5	7	0.413482	0.115909	51	440	15	89	36	300	0.14486	31	214	5	39	26	144
AluSg	chr20	+	33805947	33806240	293	83.6226	70.2394	2.16931	14	28	3.18042	13	6	0.679257	0.0970588	33	340	29	256	4	51	0.0881057	20	227	20	187	0	20
AluSg	chr20	+	34926220	34926530	310	88.6639	74.7493	3.69586	9	15	1.71772	1	2	0.10137	0.141509	120	848	38	162	82	566	0.0786517	7	89	0	2	7	80
AluY	chr20	-	36424116	36424411	295	2682.01	2647.48	4.98213	6	665	50.4665	2	42	1.56235	0.0766328	528	6890	38	178	490	6184	0.0903226	70	775	0	0	70	705
AluY	chr20	+	3645853	3646017	164	87.4286	73.6397	3.9879	4	18	2.97633	1	1	0.127742	0.175284	139	793	13	77	126	577	0	0	0	0	0	0	0
MIRb	chr20	+	38474044	38474222	178	88.3342	74.46	3.27773	26	1	3.36548	4	1	0.294238	0.00512821	1	195	0	188	1	6	0.00990099	1	101	1	70	0	30
AluSp	chr20	-	394068	394355	287	110.958	95.4092	3.02661	1	37	2.93768	5	4	0.32848	0.172577	73	423	6	69	67	281	0.124352	24	193	8	60	16	109
AluSx	chr20	-	42289071	42289383	312	98.7791	84.1061	5.43838	0	20	1.42226	0	0	0	0.0797101	33	414	0	0	33	381	0	0	10	0	10	0	0
AluSx	chr20	+	432539	432850	311	143.801	126.638	3.52481	36	7	3.06768	4	3	0.235769	0.140785	165	1172	145	840	20	167	0.12963	21	162	7	34	14	107
AluSx	chr20	-	43914801	43915114	313	128.485	111.995	3.00474	1	44	3.18985	6	5	0.368126	0.0380658	37	972	1	129	36	806	0.109756	36	328	34	261	2	31
MIRb	chr20	+	44694400	44694465	65	93.8401	79.5294	5.36613	4	15	6.48549	0	0	0	0.139785	13	93	13	80	0	0	0.175926	19	108	19	89	0	0
AluY	chr20	-	45692608	45692912	304	91.881	77.7828	4.50719	0	21	1.53267	0	1	0.0344568	0.150746	101	670	0	0	101	569	0.285714	6	21	0	0	6	15
AluSq	chr20	-	47202284	47202583	299	123.192	106.987	2.59859	37	14	3.78444	7	10	0.595561	0.0841446	121	1438	70	1027	51	290	0.0951009	33	347	0	50	33	264
AluSg/x	chr20	+	47825874	47826023	149	101.828	86.9427	2.85111	37	0	5.50958	5	5	0.703011	0.055668	55	988	55	933	0	0	0.0361842	11	304	11	293	0	0
MIRb	chr20	+	49144286	49144505	219	165.233	147.337	3.26528	49	5	5.47082	9	2	0.526135	0.0295139	17	576	14	432	3	127	0.0335196	6	179	6	122	0	51
AluY	chr20	+	50063593	50063881	288	185.498	167.136	2.84979	6	65	5.46976	12	8	0.727421	0.139991	321	2293	36	153	285	1819	0.138418	49	354	42	191	7	114
AluJb	chr20	-	5156600	5156897	297	85.2738	71.6858	2.96407	29	0	2.16643	3	4	0.246882	0	0	151	0	151	0	0	0.0206897	3	145	2	61	1	81
AluJo	chr20	-	51749027	51749169	142	83.6226	70.2394	2.16931	36	6	6.56241	17	2	1.40157	0	0	270	0	125	0	145	0.00611621	2	327	0	13	2	312
AluSp	chr20	+	51769824	51770125	301	94.9416	80.5494	3.20486	16	14	2.21135	5	1	0.208801	0.150943	72	477	57	283	15	122	0.157609	29	184	29	155	0	0
AluY	chr20	+	5510548	5510862	314	3593.36	3147.1	6.70205	784	2	55.5387	10	5	0.500392	0.234526	5138	21908	5130	16704	8	66	0.254989	115	451	109	317	6	19
AluSp/q	chr20	+	5575065	5575209	144	103.33	88.4012	3.29657	31	1	4.93049	3	3	0.436453	0.00990099	1	101	0	84	1	16	0.0588235	4	68	4	64	0	0
AluSx	chr20	+	60033037	60033335	298	97.5939	82.9861	3.8092	9	17	1.9358	2	1	0.105452	0.167364	80	478	39	221	41	177	0.165138	18	109	16	73	2	18
MIR	chr20	-	6675507	6675772	265	129.844	113.281	3.09819	38	6	3.68391	6	4	0.395278	0.010989	7	637	7	608	0	22	0.01875	3	160	3	144	0	13
AluSc	chr21	+	10086612	10086930	318	113.668	98.0028	2.16958	53	6	4.11649	20	7	0.889375	0.0254777	12	471	10	392	2	67	0.014433	7	485	6	228	1	250
AluSx	chr21	-	10147771	10148062	291	149.973	132.583	3.01616	5	48	4.04097	2	11	0.467949	0.0187874	22	1171	4	130	18	1019	0.00684931	2	292	0	41	2	249
AluSc	chr21	-	13294262	13294586	324	93.8401	79.5294	5.36613	1	18	1.3011	0	0	0	0.0373832	8	214	1	25	7	181	0	0	0	0	0	0	0
AluY	chr21	-	21120936	21121236	300	139.672	122.689	5.0588	0	31	2.29268	0	1	0.0349162	0.193138	152	787	0	0	152	635	0.030303	1	33	1	32	0	0
AluY	chr21	-	21139905	21140217	312	96.611	82.1503	4.1109	2	22	1.70671	1	1	0.0671466	0.0732984	42	573	12	70	30	461	0	0	43	0	43	0	0
AluSx	chr21	-	21970370	21970667	297	109.733	94.3413	3.51896	6	26	2.39054	2	3	0.176345	0.0961538	30	312	6	95	24	187	0.0614035	7	114	2	48	5	59
AluY	chr21	+	22279783	22280095	312	101.6	86.7293	3.14768	33	0	2.34672	7	0	0.235013	0.252308	82	325	82	243	0	0	0.247059	21	85	21	64	0	0
AluY	chr21	-	23896172	23896475	303	106.154	91.007	4.69586	3	21	1.7574	0	1	0.0345705	0.240102	188	783	4	60	184	535	0.3	6	20	0	0	6	14
AluY	chr21	-	25890283	25890580	297	203.117	184.428	4.44659	6	45	3.80992	2	2	0.141076	0.208092	216	1038	4	48	212	774	0.375	6	16	0	0	6	10
MIRm	chr21	-	28139848	28139940	92	172.338	154.288	2.69822	0	70	16.8816	0	22	2.50486	0.00440529	1	227	0	0	1	226	0.0181818	3	165	0	0	3	162
AluY	chr21	-	28708172	28708489	317	98.7791	84.1061	5.43838	8	12	1.39982	0	0	0	0.183193	109	595	37	178	72	308	0	0	0	0	0	0	0
AluSx	chr21	-	30918075	30918386	311	152.425	134.957	3.58971	44	1	3.21037	7	0	0.235769	0	0	389	0	363	0	26	0	0	45	0	45	0	0
AluY	chr21	+	31609418	31609711	293	118.535	102.583	5.69586	18	6	1.81738	0	0	0	0.137255	91	663	85	475	6	97	0	0	0	0	0	0	0
AluY	chr21	+	31957419	31957535	116	94.0205	79.6894	2.77198	34	1	6.69442	6	4	0.903006	0.0896057	75	837	72	739	3	23	0.157895	24	152	20	110	4	18
AluSq	chr21	+	32774861	32775169	308	96.6309	82.1503	4.57286	22	0	1.5848	1	0	0.0340093	0.105911	43	406	43	362	0	1	0.25	1	4	1	3	0	0
AluSx	chr21	-	32787951	32788280	329	83.9622	70.535	5.20978	10	7	1.14645	0	0	0	0.0855019	23	269	15	161	8	85	0	0	0	0	0	0	0
AluY	chr21	-	33023436	33023728	292	85.2738	71.6858	2.96407	5	24	2.20352	3	4	0.25111	0.142857	86	602	11	76	75	440	0.202417	67	331	28	87	39	177
AluJb	chr21	+	36486244	36486536	292	88.6639	74.7493	3.69586	4	20	1.82361	2	1	0.107618	0.0720721	8	111	2	56	6	47	0	0	20	0	15	0	5
AluSx	chr21	-	36884611	36884922	311	207.436	188.677	6.49124	1	41	2.99634	0	0	0	0.100917	44	436	2	22	42	370	0	0	0	0	0	0	0
AluY	chr21	+	38901150	38901442	292	124.813	108.503	3.25173	38	2	3.03934	4	4	0.286983	0.0823117	47	571	41	477	6	47	0.0797546	13	163	12	125	1	25
AluY	chr21	-	39050182	39050500	318	83.9622	70.535	5.20978	12	5	1.18611	0	0	0	0.173832	93	535	58	349	35	93	0	0	0	0	0	0	0
AluJo	chr21	-	44151329	44151613	284	767.799	743.302	5.73054	169	6	13.6717	1	5	0.2213	0.0370697	42	1133	18	958	24	133	0.147368	14	95	4	30	10	51
AluY	chr21	+	44600373	44600429	56	547.52	524.795	4.53689	0	142	56.2604	0	12	2.24461	0.0638104	140	2194	124	766	16	1288	0.0121951	3	246	3	14	0	229
AluS	chr21	-	44600425	44600492	67	217.834	198.838	3.4798	68	0	22.5184	10	2	1.8761	0.0483991	130	2686	9	971	121	1585	0.0568562	17	299	1	40	16	242
AluSc	chr22	-	16152740	16153053	313	593.124	570.055	7.04247	0	124	8.78982	0	1	0.033466	0.103026	269	2611	0	11	269	2331	0.15	3	20	0	0	3	17
AluSq	chr22	-	17153732	17154026	294	134.869	118.075	5.01221	0	30	2.264	0	1	0.0356288	0.0294118	1	34	1	33	0	0	0.125	2	16	2	14	0	0
AluY	chr22	-	17357062	17357368	306	101.389	86.5647	4.63567	0	23	1.66767	1	0	0.0342316	0.18961	73	385	0	0	73	312	0	0	16	0	0	0	16
AluJo	chr22	-	18427895	18428077	182	93.8401	79.5294	5.36613	19	0	2.31625	0	0	0	0.0320856	6	187	6	181	0	0	0	0	0	0	0	0	0
AluSx	chr22	+	18441740	18442043	303	109.898	94.4649	3.23141	1	34	2.56288	7	0	0.241994	0.0197628	5	253	4	202	1	46	0.0875912	12	137	9	66	3	59
AluJo	chr22	+	18755372	18755464	92	98.7791	84.1061	5.43838	0	20	4.82331	0	0	0	0	0	18	0	0	0	18	0	0	0	0	0	0	0
AluSg/x	chr22	-	19430187	19430327	140	103.33	88.4012	3.29657	0	32	5.07136	0	6	0.448923	0	0	5	0	5	0	0	0.08	2	25	0	3	2	20
AluSx	chr22	+	19595066	19595377	311	88.9012	74.9408	5.29007	11	7	1.28415	0	0	0	0.129151	35	271	26	162	9	74	0	0	0	0	0	0	0
FLAM_C	chr22	-	19764724	19764857	133	197.574	178.979	5.52482	42	1	7.17331	0	1	0.0787584	0.04	1	25	0	8	1	16	0.0625	1	16	0	0	1	15
AluSg	chr22	-	20460078	20460372	294	99.1252	84.4315	3.25144	2	29	2.33947	2	4	0.213773	0.0752056	64	851	8	54	56	733	0.0952381	12	126	0	0	12	114
AluJb	chr22	+	22924834	22925012	178	116.061	100.205	3.42406	0	35	4.36265	4	2	0.353085	0	0	105	0	4	0	101	0.0135135	1	74	1	57	0	16
AluSg	chr22	-	25218990	25219291	301	91.881	77.7828	4.50719	6	15	1.54794	0	1	0.0348002	0.131488	76	578	31	233	45	269	0.0857143	6	70	4	40	2	24
AluSq/x	chr22	-	29126926	29127029	103	118.535	102.583	5.69586	24	0	5.16983	0	0	0	0	0	20	0	20	0	0	0	0	0	0	0	0	0
AluJo/FLAM	chr22	-	29232277	29232426	149	176.201	158.06	4.8719	41	0	6.1052	0	2	0.140602	0.0175439	1	57	1	56	0	0	0.025641	1	39	1	34	0	4
AluY	chr22	-	29872210	29872519	309	172.863	154.805	6.23141	7	28	2.51311	0	0	0	0.230769	243	1053	46	217	197	593	0	0	0	0	0	0	0
AluSx	chr22	+	29924798	29925112	314	88.6639	74.7493	3.69586	22	2	1.69584	3	0	0.100078	0.0428571	21	490	18	411	3	58	0.0545455	3	55	3	52	0	0
AluY	chr22	+	34554762	34555070	308	144.479	127.285	5.10393	30	2	2.30516	1	0	0.0340093	0.146172	126	862	112	636	14	100	0.285714	4	14	4	10	0	0
MIRb	chr22	-	35569651	35569825	174	83.9622	70.535	5.20978	15	2	2.16772	0	0	0	0	0	86	0	79	0	7	0	0	15	0	15	0	0
AluY	chr22	+	36802719	36803030	311	84.1583	70.6949	2.84229	29	1	2.14025	8	0	0.26945	0.180064	56	311	50	234	6	21	0.193237	40	207	40	167	0	0
AluSq	chr22	-	37049587	37049885	298	85.2738	71.6858	2.96407	26	3	2.15916	4	3	0.246054	0.019802	2	101	0	58	2	41	0.102041	5	49	2	12	3	32
AluSp	chr22	+	38049983	38050246	263	270.636	250.776	2.79958	107	1	9.1111	31	1	1.27451	0.0181818	9	495	3	435	6	51	0.0337838	10	296	4	249	6	37
AluY	chr22	+	38085290	38085611	321	90.7805	76.7334	3.15672	29	0	2.00445	4	2	0.195792	0.184971	64	346	61	256	3	26	0.113475	16	141	12	95	4	30
FLAM_A	chr22	-	38311680	38311809	129	96.6309	82.1503	4.57286	17	5	3.78387	0	1	0.0812005	0	0	23	0	0	0	23	0	0	0	0	0	0	0
AluY	chr22	+	39710638	39710955	317	359.633	338.662	4.59806	87	4	6.3692	3	4	0.231306	0.239942	495	2063	472	1452	23	116	0.169154	34	201	20	81	14	86
AluSp	chr22	-	39909613	39909899	286	85.1072	71.5299	2.53097	35	0	2.71522	7	5	0.439505	0.2	23	115	23	92	0	0	0.202797	58	286	48	184	10	44
AluY	chr22	+	39911278	39911594	316	150.71	133.301	3.71746	43	0	3.01915	4	2	0.19889	0.174819	193	1104	193	911	0	0	0.118644	14	118	14	103	0	1
AluJo/FLAM	chr22	-	40181840	40181949	109	115.123	99.357	4.32931	0	28	5.69947	1	1	0.192199	0.128889	29	225	0	0	29	196	0.0384615	4	104	4	64	0	36
FLAM_C	chr22	-	40381678	40381813	135	116.061	100.205	3.42406	28	7	5.75224	1	5	0.46555	0.0758294	16	211	0	21	16	174	0.076087	7	92	4	28	3	57
AluSg/x	chr22	+	40822908	40822999	91	106.154	91.007	4.69586	24	0	5.85157	0	1	0.115108	0.0555556	5	90	3	47	2	38	0.0769231	3	39	2	19	1	17
AluY	chr22	-	41713477	41713771	294	383.957	362.697	5.53355	0	87	6.5656	1	2	0.106886	0.0796964	168	2108	0	0	168	1940	0.184615	12	65	6	38	6	15
AluY	chr22	-	45156827	45157136	309	106.588	91.3872	3.91427	6	22	2.01049	1	2	0.101698	0.130168	85	653	21	155	64	413	0.125	8	64	4	10	4	46
AluSx	chr22	-	45472069	45472365	296	236.847	217.522	3.49407	4	70	5.5468	6	7	0.460045	0.0423881	71	1675	0	4	71	1600	0.0660377	14	212	0	2	14	196
AluSq	chr22	-	47040225	47040527	302	331.338	310.637	5.33966	4	72	5.58354	0	3	0.104055	0.145474	278	1911	6	129	272	1504	0.03125	1	32	1	31	0	0
AluSg	chr3	-	10159022	10159327	305	227.449	208.253	2.56352	4	96	7.27449	4	31	1.20203	0.176342	483	2739	9	48	474	2208	0.16097	146	907	0	129	146	632
AluY	chr3	+	103046519	103046819	300	128.988	112.472	3.28694	5	36	3.03225	3	5	0.27933	0.181208	27	149	21	68	6	54	0.162921	29	178	9	55	20	94
AluY	chr3	+	109966486	109966788	302	118.421	102.491	3.60519	3	31	2.4979	3	2	0.173425	0.134228	180	1341	8	42	172	1119	0.222222	22	99	19	50	3	27
AluY	chr3	+	110082652	110082948	296	129.844	113.281	3.09819	13	31	3.2981	4	6	0.353881	0.129247	175	1354	66	339	109	840	0.184397	26	141	22	85	4	30
AluJo	chr3	+	11286571	11286884	313	201.086	182.423	3.56523	9	52	4.32402	7	3	0.33466	0	0	380	0	94	0	286	0.0261438	4	153	4	149	0	0
AluSg/x	chr3	-	114699244	114699411	167	98.7791	84.1061	5.43838	18	2	2.65715	0	0	0	0.00846262	6	709	0	0	6	703	0	0	29	0	0	0	29
AluSx	chr3	-	114739319	114739619	300	93.3886	79.0766	3.0588	27	4	2.29268	4	3	0.244414	0.160121	53	331	4	102	49	176	0.0909091	14	154	3	44	11	96
AluY	chr3	-	116976456	116976759	303	133.179	116.491	3.32132	38	4	3.07545	4	4	0.276564	0.0819672	30	366	6	269	24	67	0.233871	29	124	7	41	22	54
AluY	chr3	-	123985366	123985665	299	92.0128	77.8519	4.05071	9	14	1.70671	1	1	0.070066	0.133758	42	314	1	28	41	244	0.190476	4	21	0	0	4	17
MIR	chr3	-	129576215	129576471	256	87.1397	73.4179	4.43838	9	11	1.73338	0	1	0.0409174	0.00623053	2	321	2	209	0	110	0	0	6	0	0	0	6
AluY	chr3	-	129802999	129803277	278	96.6309	82.1503	4.57286	0	22	1.75582	0	1	0.0376794	0.182365	91	499	2	21	89	387	0	0	0	0	0	0	0
AluSc	chr3	+	129933258	129933550	292	92.0049	77.8519	2.54118	4	34	2.88738	7	6	0.466347	0.164179	44	268	16	74	28	150	0.144509	25	173	9	94	16	54
tRNACys-GCA	chr3	-	133433331	133433403	72	93.8401	79.5294	5.36613	0	19	5.85496	0	0	0	0	0	123	0	0	0	123	0	0	0	0	0	0	0
AluY	chr3	-	140496113	140496410	297	105.767	90.6603	2.88911	4	34	2.83877	4	6	0.352689	0.216187	203	939	26	119	177	617	0.165217	38	230	0	0	38	192
AluSx	chr3	+	147187188	147187388	200	387.458	366.086	6.44863	82	0	9.09676	0	1	0.0523743	0.0125	1	80	1	79	0	0	0	0	0	0	0	0	0
AluY	chr3	-	149262465	149262771	306	93.8401	79.5294	5.36613	1	18	1.37764	0	0	0	0.158416	48	303	7	17	41	238	0	0	0	0	0	0	0
AluSq	chr3	-	151147881	151148176	295	93.1203	78.8494	3.75364	6	19	1.88027	3	0	0.106524	0.138593	65	469	4	53	61	351	0.184211	14	76	0	0	14	62
AluY	chr3	-	153336312	153336623	311	213.06	194.166	4.12023	1	56	4.06647	2	4	0.202087	0.134965	193	1430	7	34	186	1203	0.264706	18	68	0	0	18	50
AluJo	chr3	+	154152334	154152630	296	84.1189	70.692	3.22424	21	5	1.94888	2	3	0.17694	0.0318949	17	533	17	380	0	136	0.016	2	125	2	22	0	101
AluYb9	chr3	+	156272362	156272678	316	121.26	105.152	3.82576	32	1	2.31702	2	2	0.132593	0.247894	206	831	206	624	0	1	0.173913	36	207	7	45	29	126
AluSx	chr3	+	157007333	157007629	296	91.881	77.7828	4.50719	8	13	1.57409	0	1	0.0353881	0.104449	54	517	19	154	35	309	0	0	0	0	0	0	0
AluSq	chr3	+	157016278	157016592	314	112.376	96.7662	3.73687	7	24	2.19046	3	1	0.133438	0.100386	26	259	25	213	1	20	0.0792683	13	164	5	55	8	96
AluJo	chr3	+	158015198	158015488	290	85.2738	71.6858	2.96407	24	5	2.21872	3	4	0.252842	0.148666	117	787	105	413	12	257	0.0882353	9	102	8	76	1	17
AluY	chr3	+	160945178	160945492	314	107.955	92.6875	3.69029	11	19	2.1198	3	1	0.133438	0.148837	96	645	56	222	40	327	0.112245	11	98	3	35	8	52
tRNAVal-AAC	chr3	+	170972711	170972784	73	2686.13	2651.25	7.89651	2	560	170.811	3	1	0.573965	0.00572023	11	1923	10	642	1	1270	0	0	282	0	117	0	165
AluSq	chr3	-	171566234	171566537	303	86.9969	73.289	2.20289	3	40	3.14868	5	14	0.65684	0.0682594	60	879	0	0	60	819	0.0839895	32	381	1	31	31	318
AluY	chr3	+	175723136	175723447	311	118.535	102.583	5.69586	19	5	1.7122	0	0	0	0.129032	72	558	44	288	28	198	0	0	0	0	0	0	0
AluY	chr3	-	176852948	176853230	282	83.9622	70.535	5.20978	4	13	1.33753	0	0	0	0.181818	86	473	27	137	59	250	0	0	0	0	0	0	0
AluY	chr3	-	178522695	178522992	297	84.2261	70.7458	3.63567	2	21	1.7182	1	2	0.105807	0.195584	124	634	0	0	124	510	0.0833333	10	120	0	0	10	110
AluY	chr3	+	18236005	18236304	299	83.9622	70.535	5.20978	11	6	1.26148	0	0	0	0.145585	61	419	40	217	21	141	0	0	0	0	0	0	0
U6	chr3	+	182432218	182432325	107	123.474	107.264	5.75364	21	4	5.18393	0	0	0	0.0118554	20	1687	2	853	18	814	0	0	0	0	0	0	0
AluY	chr3	-	183011631	183011936	305	93.8401	79.5294	5.36613	1	18	1.38215	0	0	0	0.168889	38	225	5	27	33	160	0	0	0	0	0	0	0
AluSp	chr3	-	184257173	184257476	303	92.1048	77.8964	2.934	0	32	2.3432	2	6	0.276564	0.0892144	67	751	16	48	51	636	0.151685	27	178	2	10	25	141
AluSx	chr3	+	185351325	185351487	162	87.4286	73.6397	3.9879	4	18	3.01308	2	0	0.129319	0.0588235	7	119	6	55	1	57	0.0833333	4	48	1	14	3	30
AluSx	chr3	-	185730533	185730758	225	184.777	166.44	4.58971	43	2	4.43744	1	2	0.139665	0.138686	38	274	34	226	4	10	0.175573	23	131	23	108	0	0
AluSc	chr3	-	185899573	185899881	308	106.154	91.007	4.69586	5	19	1.72887	0	1	0.0340093	0.160572	101	629	24	186	77	342	0.2	4	20	4	16	0	0
AluSx	chr3	+	186791066	186791377	311	984.452	958.514	4.86399	5	242	17.6214	11	6	0.572581	0.119508	68	569	61	315	7	186	0.128631	31	241	26	188	5	22
AluY	chr3	-	186791383	186791686	303	474.829	452.681	4.28075	126	2	9.37281	6	7	0.449417	0.0356688	28	785	4	18	24	739	0.105572	36	341	14	93	22	212
MIRm	chr3	-	188439842	188440004	162	84.1189	70.692	3.22424	6	20	3.56091	4	1	0.323298	0	0	133	0	27	0	106	0	0	47	0	39	0	8
AluYa5	chr3	-	19052021	19052314	293	143.064	125.98	4.27152	5	31	2.72607	0	3	0.107251	0.207595	164	790	0	12	164	614	0.285714	2	7	0	0	2	5
AluY	chr3	-	191953802	191954089	287	138.291	121.412	5.91427	2	26	2.16461	0	0	0	0.192926	120	622	12	61	108	441	0	0	0	0	0	0	0
AluY	chr3	-	195500087	195500397	310	122.788	106.612	3.64645	26	9	2.50501	1	4	0.168949	0.195051	536	2748	486	2060	50	152	0.32	24	75	0	0	24	51
MIRb	chr3	+	195903465	195903634	169	92.0128	77.8519	4.05071	22	1	3.01956	1	1	0.123963	0.141026	22	156	19	118	3	16	0.0533333	4	75	4	71	0	0
AluY	chr3	-	195967250	195967566	316	92.0049	77.8519	2.54118	27	11	2.66808	10	3	0.430928	0.226044	92	407	22	100	70	215	0.116981	31	265	8	92	23	142
AluY	chr3	-	195993148	195993461	313	112.376	96.7662	3.73687	2	29	2.19746	0	4	0.133864	0.199243	158	793	10	76	148	559	0.203704	22	108	0	0	22	86
AluY	chr3	+	197322618	197322920	302	110.479	95.0128	4.27773	16	11	1.98362	2	0	0.06937	0.238501	140	587	71	178	69	269	0.205882	14	68	0	0	14	54
MIRb	chr3	-	197442358	197442547	189	114.631	98.9	2.75027	0	44	5.16528	4	9	0.720493	0.0480769	20	416	0	0	20	396	0.0707395	22	311	6	89	16	200
AluY	chr3	+	198045240	198045534	294	94.7919	80.4255	2.45687	13	28	3.09413	9	6	0.534432	0.182741	324	1773	122	366	202	1083	0.263789	110	417	73	188	37	119
AluSx	chr3	+	198067913	198068217	304	94.3419	79.9884	1.77147	63	1	4.67099	17	22	1.34381	0.0317782	47	1479	44	1402	3	30	0.0790021	38	481	36	414	2	29
AluY	chr3	+	198109900	198110009	109	39598.6	3147.1	2.61123	0	18107	3685.72	1	6275	603.122	0.145695	22	151	1	25	21	104	0.105263	2	19	0	7	2	10
AluY	chr3	+	198363762	198364054	292	327.375	306.716	4.4832	79	5	6.38262	6	1	0.25111	0.111448	184	1651	154	1328	30	139	0.161972	23	142	19	98	4	21
AluSp	chr3	-	198593132	198593417	285	85.2738	71.6858	2.96407	0	29	2.25765	5	2	0.257277	0.172078	106	616	0	0	106	510	0.24	24	100	0	0	24	76
AluY	chr3	-	25162989	25163312	323	93.8401	79.5294	5.36613	1	18	1.30513	0	0	0	0.183556	96	523	7	80	89	347	0	0	0	0	0	0	0
AluY	chr3	+	26867717	26868014	297	388.119	366.73	4.85245	86	9	7.09692	3	3	0.211613	0.141975	253	1782	215	1327	38	202	0.0426829	7	164	2	134	5	23
FLAM_A	chr3	-	32712840	32712916	76	83.9622	70.535	5.20978	17	0	4.96293	0	0	0	0	0	71	0	71	0	0	0	0	67	0	29	0	38
AluSx	chr3	-	32989837	32990141	304	105.414	90.3403	3.47384	0	31	2.26251	1	4	0.172284	0.0514541	23	447	0	0	23	424	0.0352941	3	85	0	0	3	82
AluY	chr3	-	33975752	33975910	158	198.503	179.892	4.41828	42	8	7.02127	3	1	0.265186	0.0873239	31	355	0	220	31	104	0.206731	43	208	8	61	35	104
AluY	chr3	+	36510364	36510674	310	103.93	88.8746	2.72121	39	1	2.86287	10	2	0.405479	0.223673	257	1149	257	891	0	1	0.192308	50	260	50	210	0	0
AluSx	chr3	+	36907550	36907847	297	84.2261	70.7458	3.63567	23	0	1.7182	1	2	0.105807	0.187266	50	267	50	217	0	0	0.0549451	5	91	0	0	5	86
AluSp	chr3	+	45545781	45546062	281	98.7791	84.1061	5.43838	20	0	1.57916	0	0	0	0.144254	59	409	59	350	0	0	0	0	0	0	0	0	0
tRNAArg-ACG	chr3	-	45705494	45705567	73	683.63	659.75	6.01327	48	104	46.198	0	4	0.573965	0.00648968	33	5085	26	2339	7	2713	0	0	122	0	66	0	56
AluSc	chr3	-	47212729	47213021	292	87.4286	73.6397	3.9879	12	10	1.67164	2	0	0.0717456	0.179533	100	557	54	328	46	129	0.324324	12	37	12	25	0	0
AluY	chr3	+	47214389	47214478	89	139.186	122.232	3.98861	1	36	9.2239	2	2	0.47078	0.0188679	1	53	0	22	1	30	0.163636	9	55	5	30	4	16
AluY	chr3	+	47625708	47626004	296	92.1048	77.8964	2.934	29	3	2.39862	7	1	0.283104	0.134509	122	907	122	785	0	0	0.207254	40	193	26	99	14	54
AluY	chr3	-	47902217	47902521	304	98.7791	84.1061	5.43838	10	10	1.45968	0	0	0	0.173913	40	230	1	32	39	158	0	0	0	0	0	0	0
AluSg	chr3	+	48070837	48071152	315	138.468	121.567	4.23141	7	28	2.46525	1	2	0.0997606	0.0701546	59	841	20	113	39	669	0.0833333	3	36	3	21	0	12
AluSx	chr3	+	48346730	48347005	275	98.7791	84.1061	5.43838	13	7	1.61362	0	0	0	0.130045	58	446	34	196	24	192	0.105263	2	19	2	17	0	0
AluSx	chr3	+	48906315	48906617	302	419.555	398.001	4.31126	7	105	8.22837	5	6	0.381535	0.0291005	11	378	11	170	0	197	0.0426829	7	164	4	83	3	74
AluY	chr3	+	48918369	48918666	297	93.8401	79.5294	5.36613	17	2	1.41938	0	0	0	0.251012	248	988	241	670	7	70	0.296296	8	27	8	19	0	0
AluJo	chr3	+	49346911	49347118	207	122.653	106.487	2.54835	0	52	5.5736	6	12	0.910858	0.00480769	1	208	0	15	1	192	0.0368098	6	163	6	146	0	11
AluSg	chr3	-	49508790	49509096	306	84.2261	70.7458	3.63567	0	23	1.66767	0	3	0.102695	0.0701754	20	285	0	0	20	265	0.0851064	4	47	0	0	4	43
MIR3	chr3	+	50079824	50079957	133	96.611	82.1503	4.1109	2	22	4.00371	1	1	0.157517	0.0635593	15	236	4	48	11	173	0	0	21	0	3	0	18
AluSp	chr3	+	50093781	50094075	294	217.314	198.365	6.55763	5	39	3.32053	0	0	0	0.112211	34	303	13	97	21	172	0	0	5	0	0	0	5
AluSx	chr3	-	52812367	52812674	307	118.535	102.583	5.69586	5	19	1.7345	0	0	0	0.0308285	16	519	4	122	12	381	0	0	0	0	0	0	0
AluJo	chr3	+	52868441	52868751	310	181.548	163.282	2.63922	45	31	5.43945	12	13	0.844747	0.015873	3	189	3	120	0	66	0.0491803	15	305	15	288	0	2
AluY	chr3	+	52974780	52975083	303	134.085	117.314	2.90399	47	2	3.58803	9	4	0.449417	0.176427	238	1349	228	1069	10	42	0.1375	33	240	29	182	4	25
AluSx	chr3	+	53276491	53276812	321	88.1182	74.264	2.88887	25	6	2.14269	6	2	0.261056	0.117284	95	810	74	539	21	176	0.0931174	23	247	16	138	7	86
AluY	chr3	+	54558231	54558542	311	190.432	171.981	4.97266	4	40	3.13903	1	1	0.0673625	0.202128	494	2444	13	63	481	1887	0.166667	11	66	4	23	7	32
AluSq	chr3	+	54730545	54730857	312	205.091	186.368	3.92759	1	56	4.05343	5	2	0.235013	0.025641	2	78	2	19	0	57	0.0522388	7	134	6	102	1	25
AluY	chr3	-	56754744	56755025	281	84.2261	70.7458	3.63567	13	10	1.81603	2	1	0.111831	0.180905	72	398	18	89	54	237	0.16129	15	93	4	23	11	55
AluJb	chr3	+	56940361	56940670	309	88.9012	74.9408	5.29007	15	3	1.29246	0	0	0	0.0172084	9	523	6	433	3	81	0	0	8	0	0	0	8
AluSx	chr3	-	58074437	58074745	308	111.632	96.0358	2.7908	0	42	3.02553	2	10	0.408112	0.0261661	23	879	0	0	23	856	0.116883	27	231	9	73	18	131
AluYa5	chr3	+	64656998	64657308	310	703.647	679.621	3.57126	10	214	16.032	2	37	1.31781	0.250523	718	2866	31	158	687	1990	0.209375	134	640	21	53	113	453
AluY	chr3	-	71092682	71092972	290	115.703	99.8788	4.8092	1	25	1.9892	0	1	0.0361202	0.121622	126	1036	5	19	121	891	0.0588235	1	17	0	0	1	16
AluY	chr3	-	71882607	71882902	295	130.199	113.587	3.90948	0	35	2.63238	2	2	0.142032	0.116368	91	782	0	0	91	691	0.106061	7	66	6	40	1	19
AluYb8	chr3	-	73917343	73917617	274	87.1397	73.4179	4.43838	0	20	1.6195	0	1	0.0382294	0.300699	172	572	0	0	172	400	0	0	26	0	26	0	0
AluSx	chr3	-	83035232	83035531	299	202.018	183.347	3.78255	54	4	4.30387	3	5	0.280264	0.391304	18	46	0	0	18	28	0.0207254	4	193	4	70	0	119
AluYb8	chr3	+	87211116	87211359	243	94.7938	80.4255	3.54076	24	3	2.46525	4	0	0.172426	0.232308	151	650	135	375	16	124	0.274194	17	62	1	4	16	41
AluY	chr3	+	9616524	9616831	307	494.099	471.754	4.17526	3	133	9.82886	6	9	0.511801	0.0916684	450	4909	15	61	435	4398	0.17037	46	270	16	34	30	190
AluSp	chr3	+	9691513	9691825	312	124.813	108.503	3.25173	36	4	2.84451	7	1	0.268586	0.191126	168	879	150	569	18	142	0.0552486	10	181	10	171	0	0
AluY	chr3	-	9725325	9725617	292	97.9118	83.2596	2.81209	23	13	2.73541	5	5	0.358728	0.216301	138	638	83	311	55	189	0.141553	31	219	21	103	10	85
AluJb	chr4	-	115379915	115380231	316	86.6433	72.9601	3.10692	25	3	1.96596	0	6	0.19889	0.0232558	4	172	0	93	4	75	0	0	99	0	28	0	71
AluSx	chr4	+	119782448	119782718	270	128.413	111.986	5.8092	19	7	2.13655	0	0	0	0.0409146	34	831	29	646	5	151	0	0	0	0	0	0	0
AluY	chr4	+	119788903	119789196	293	147.874	130.586	4.64645	23	12	2.65035	0	2	0.0715008	0.150198	114	759	68	286	46	359	0.166667	4	24	4	20	0	0
AluJo	chr4	+	120570098	120570403	305	88.9012	74.9408	5.29007	18	0	1.30941	0	0	0	0.130252	31	238	23	150	8	57	0	0	0	0	0	0	0
AluY	chr4	-	124630464	124630803	339	100.153	85.4069	3.02023	2	32	2.22527	4	4	0.247194	0.165339	166	1004	32	125	134	713	0.135135	15	111	3	21	12	75
AluY	chr4	+	129107183	129107512	329	93.2219	78.9194	2.68656	17	19	2.42778	2	9	0.350223	0.136072	106	779	43	412	63	261	0.165644	27	163	12	40	15	96
AluSx	chr4	-	138220648	138220944	296	83.9622	70.535	5.20978	0	17	1.27427	0	0	0	0.0412371	16	388	0	0	16	372	0	0	0	0	0	0	0
AluY	chr4	-	138765572	138765867	295	98.9366	84.2568	2.90948	7	28	2.63238	4	5	0.319572	0.195026	149	764	26	142	123	473	0.246269	33	134	0	0	33	101
AluY	chr4	-	143035912	143036228	316	265.53	245.726	5.92759	1	56	4.00212	0	1	0.0331483	0.0347222	25	720	0	18	25	677	0.153846	4	26	0	0	4	22
AluSx	chr4	-	151651446	151651759	313	83.9622	70.535	5.20978	0	17	1.20506	0	0	0	0.142119	55	387	0	0	55	332	0	0	0	0	0	0	0
AluSx	chr4	-	157823249	157823548	299	110.479	95.0128	4.27773	4	23	2.00353	0	2	0.070066	0.163498	43	263	2	52	41	168	0.113636	5	44	0	0	5	39
AluYb8	chr4	-	161484613	161484777	164	222.26	203.201	4.82351	0	53	7.17026	3	0	0.191613	0.244924	386	1576	16	62	370	1128	0	0	2	0	2	0	0
AluY	chr4	-	163018424	163018554	130	98.7791	84.1061	5.43838	20	0	3.41342	0	0	0	0.191011	17	89	7	30	10	42	0	0	0	0	0	0	0
AluY	chr4	+	165221528	165221839	311	226.658	207.501	5.71134	42	7	3.49573	0	1	0.0336812	0.159405	150	941	126	619	24	172	0	0	0	0	0	0	0
AluY	chr4	+	174758131	174758440	309	363.032	342.031	6.3584	77	0	5.52885	1	0	0.0338992	0.215993	470	2176	470	1706	0	0	0.268293	11	41	11	30	0	0
AluSc	chr4	+	175338503	175338792	289	83.9622	70.535	5.20978	14	3	1.30513	0	0	0	0.106422	58	545	48	427	10	60	0	0	0	0	0	0	0
AluY	chr4	+	176161702	176162005	303	133.352	116.636	5.86269	25	2	1.97708	0	0	0	0.16245	122	751	109	543	13	86	0	0	0	0	0	0	0
AluY	chr4	+	182704580	182704888	308	147.669	130.401	4.31054	31	6	2.66535	3	0	0.102028	0.175978	189	1074	148	723	41	162	0.0752688	7	93	7	86	0	0
AluY	chr4	+	183913703	183913999	296	108.293	92.9931	3.10159	33	3	2.69844	5	3	0.283104	0.217788	191	877	178	603	13	83	0.22093	38	172	25	75	13	59
AluSx	chr4	-	186004206	186004507	301	108.657	93.3375	5.57286	18	4	1.62166	0	0	0	0.0529801	16	302	10	209	6	77	0.0588235	1	17	0	0	1	16
AluJo	chr4	-	189244987	189245281	294	84.2261	70.7458	3.63567	21	2	1.73573	2	1	0.106886	0.0740741	4	54	2	14	2	36	0.0555556	5	90	4	72	1	13
AluY	chr4	-	189261153	189261447	294	218.46	199.446	4.00099	0	60	4.528	1	6	0.249402	0.131759	212	1609	0	0	212	1397	0.212121	21	99	0	0	21	78
AluY	chr4	-	189302511	189302809	298	402.122	380.701	6.50018	1	84	6.32857	1	0	0.0351506	0.18068	404	2236	9	31	395	1801	0	0	0	0	0	0	0
AluY	chr4	+	189351596	189351779	183	577.858	554.975	7.95897	117	0	14.1853	0	0	0	0.156401	452	2890	452	2438	0	0	0	0	0	0	0	0	0
AluY	chr4	-	189637251	189637557	306	249.554	230.034	4.70273	2	59	4.42294	0	4	0.136926	0.165513	263	1589	12	43	251	1283	0.222222	16	72	0	0	16	56
AluJb	chr4	-	189825632	189825929	297	119.777	103.75	4.37911	29	0	2.16643	0	2	0.0705378	0	0	47	0	47	0	0	0.025	1	40	0	0	1	39
AluYb8	chr4	-	190206682	190207024	342	139.672	122.689	5.0588	1	30	2.01112	1	0	0.0306283	0.302003	196	649	8	36	188	417	0	0	0	0	0	0	0
AluJo	chr4	+	191130795	191131019	224	106.588	91.3872	3.91427	27	1	2.7734	3	0	0.140288	0.0039604	2	505	2	474	0	29	0	0	12	0	12	0	0
AluY	chr4	-	24913689	24913998	309	97.4829	82.8887	3.10393	0	32	2.2977	0	7	0.237295	0.138702	124	894	0	0	124	770	0.193277	23	119	0	0	23	96
AluY	chr4	-	27688749	27689058	309	469.729	447.638	5.28537	107	3	7.89836	4	1	0.169496	0.0434783	2	46	0	0	2	44	0.05	4	80	2	52	2	24
AluY	chr4	+	31340213	31340514	301	242.009	222.602	6.71134	48	1	3.61187	0	0	0	0.176166	136	772	127	581	9	55	0	0	0	0	0	0	0
AluYb8	chr4	+	33899339	33899656	317	123.474	107.264	5.75364	24	1	1.74978	0	0	0	0.271533	186	685	171	450	15	49	0	0	0	0	0	0	0
AluSc	chr4	-	41652743	41653074	331	122.489	106.328	3.34854	37	1	2.54717	3	4	0.221523	0.049162	44	895	42	834	2	17	0.107143	12	112	12	98	0	2
AluY	chr4	-	41891036	41891331	295	232.131	212.836	6.65181	0	47	3.53491	0	0	0	0.412698	130	315	0	0	130	185	0	0	0	0	0	0	0
AluYa5	chr4	+	46307816	46308128	312	133.352	116.636	5.86269	18	9	1.92005	0	0	0	0.190476	156	819	64	383	92	280	0	0	0	0	0	0	0
AluY	chr4	-	46379916	46380223	307	133.352	116.636	5.86269	0	27	1.95132	0	0	0	0.21194	142	670	0	0	142	528	0	0	0	0	0	0	0
AluY	chr4	+	47928248	47928549	301	115.008	99.2598	3.06363	30	9	2.87475	4	5	0.313202	0.188889	85	450	60	261	25	104	0.174497	26	149	24	112	2	11
AluSg	chr4	+	48958066	48958369	303	87.0447	73.334	2.09753	36	10	3.36836	18	4	0.760551	0.0171184	12	701	8	467	4	222	0.0160772	5	311	3	238	2	68
AluSp	chr4	+	53308679	53308971	292	101.222	86.4265	4.16868	25	0	1.89959	2	0	0.0717456	0.0629921	24	381	24	357	0	0	0.0181818	1	55	1	54	0	0
AluY	chr4	+	54171357	54171661	304	465.72	443.648	6.70444	94	4	7.15246	1	0	0.0344568	0.134856	366	2714	350	2240	16	108	0.333333	1	3	1	2	0	0
AluY	chr4	+	63183082	63183381	299	462.996	440.981	3.85333	133	3	10.0918	16	3	0.665627	0.224425	283	1261	281	876	2	102	0.243902	40	164	40	124	0	0
AluYb8	chr4	+	66944407	66944718	311	103.718	88.7413	5.50719	17	4	1.49817	0	0	0	0.271967	130	478	114	252	16	96	0	0	0	0	0	0	0
AluY	chr4	-	74821941	74822245	304	133.179	116.491	3.32132	4	38	3.06534	3	5	0.275654	0.167401	152	908	8	99	144	657	0.222222	38	171	23	86	15	47
AluSq	chr4	+	79081151	79081459	308	148.216	130.852	4.06363	2	37	2.80942	3	1	0.136037	0.0526316	2	38	2	31	0	5	0.192982	11	57	11	46	0	0
AluY	chr4	+	83100452	83100733	281	147.874	130.586	4.64645	33	2	2.76353	2	0	0.0745542	0.227405	156	686	145	485	11	45	0.142857	13	91	13	78	0	0
AluSg	chr4	+	84155481	84155786	305	1342.44	1314.47	6.14396	295	5	21.8235	8	0	0.274751	0.116516	927	7956	917	6878	10	151	0.027972	4	143	4	139	0	0
AluY	chr4	+	8435338	8435643	305	83.9622	70.535	5.20978	4	13	1.23666	0	0	0	0.184524	93	504	17	73	76	338	0	0	0	0	0	0	0
AluSc	chr4	+	85189543	85189852	309	129.112	112.586	4.47384	0	31	2.2259	0	2	0.0677985	0	0	89	0	0	0	89	0.0384615	2	52	2	36	0	14
AluY	chr4	-	86338320	86338618	298	103.718	88.7413	5.50719	1	20	1.56353	0	0	0	0.264498	187	707	0	0	187	520	0	0	0	0	0	0	0
AluY	chr4	+	97134680	97134992	312	172.863	154.805	6.23141	31	4	2.48895	0	0	0	0.179159	196	1094	188	820	8	78	0.166667	8	48	3	15	5	25
MIR3	chr5	-	102796317	102796440	123	115.008	99.2598	3.06363	39	0	7.03497	6	3	0.766454	0	0	108	0	108	0	0	0	0	81	0	65	0	16
AluY	chr5	-	103044495	103044790	295	289.065	268.897	3.16277	2	99	7.5963	8	15	0.816684	0.122879	268	2181	6	42	262	1871	0.152231	58	381	0	0	58	323
AluY	chr5	+	110645373	110645671	298	110.925	95.4092	4.75364	22	3	1.86134	0	1	0.0351506	0.197421	245	1241	116	484	129	512	0	0	1	0	0	0	1
AluJo	chr5	-	111987255	111987566	311	222.653	203.582	3.67804	65	1	4.70854	7	3	0.336812	0	0	443	0	443	0	0	0.00813008	1	123	0	15	1	107
AluYb8	chr5	-	115480299	115480441	142	88.9012	74.9408	5.29007	1	17	2.81246	0	0	0	0.283814	128	451	0	0	128	323	0	0	0	0	0	0	0
AluSx	chr5	+	116065440	116065737	297	197.635	179.033	3.75766	2	55	4.25815	4	4	0.282151	0.05625	9	160	2	37	7	114	0.08	8	100	4	56	4	36
AluY	chr5	+	121294350	121294653	303	96.611	82.1503	4.1109	24	0	1.7574	2	0	0.069141	0.15748	100	635	100	535	0	0	0.192308	10	52	10	42	0	0
AluYb8	chr5	-	121365140	121365454	314	131.398	114.737	3.20289	0	43	3.03838	1	8	0.300235	0.259764	286	1101	0	0	286	815	0.244156	94	385	52	182	42	109
AluSx	chr5	+	121908100	121908423	323	104.212	89.1491	3.06148	0	35	2.40419	6	2	0.259439	0	0	121	0	0	0	121	0.0165746	3	181	3	66	0	112
MIR3	chr5	-	12223480	12223668	188	96.611	82.1503	4.1109	1	23	2.83241	0	2	0.111435	0	0	151	0	2	0	149	0	0	42	0	0	0	42
AluYb8	chr5	-	122641252	122641572	320	87.1397	73.4179	4.43838	0	20	1.3867	0	1	0.032734	0.253793	184	725	6	19	178	522	0.3125	10	32	0	0	10	22
MIRb	chr5	-	131377717	131377786	69	84.2261	70.7458	3.63567	0	23	7.39574	1	2	0.455429	0.00884956	1	113	1	14	0	98	0	0	3	0	0	0	3
MIRb	chr5	-	13398731	13398969	238	88.3342	74.46	3.27773	0	27	2.51704	0	5	0.22006	0	0	122	0	0	0	122	0	0	58	0	0	0	58
AluSx	chr5	-	134234132	134234234	102	88.3342	74.46	3.27773	20	7	5.87308	2	3	0.513474	0.142857	7	49	2	24	5	18	0.15	9	60	1	10	8	41
hsa-mir-886	chr5	-	135444076	135444196	120	833.744	808.902	5.51629	184	10	35.8693	4	4	0.698324	0.00528931	33	6239	28	5787	5	419	0	0	168	0	154	0	14
AluJo	chr5	+	137161301	137161514	213	364.721	343.69	4.24501	5	93	10.2082	7	3	0.491778	0.00178571	1	560	1	74	0	485	0.038674	7	181	5	125	2	49
AluSx	chr5	-	137498925	137499220	295	91.1864	77.0973	2.42165	35	5	3.00844	3	12	0.53262	0.107937	34	315	0	71	34	210	0.0772532	18	233	0	43	18	172
AluJb	chr5	+	137642543	137642822	279	127.17	110.784	3.68656	0	36	2.86287	1	4	0.187722	0.0327869	8	244	0	23	8	213	0.04	3	75	0	22	3	50
AluSp	chr5	-	137891354	137891659	305	176.928	158.772	2.94568	65	0	4.72842	9	8	0.583845	0.0402299	21	522	21	501	0	0	0.0930788	39	419	7	53	32	327
AluSg	chr5	-	138955651	138955959	308	109.733	94.3413	3.51896	30	2	2.30516	2	3	0.170047	0.0169492	1	59	1	6	0	52	0.12931	15	116	11	75	4	26
AluSg/x	chr5	+	138975947	138976113	166	156.903	139.268	4.38556	34	5	5.21266	3	0	0.189305	0.0695067	62	892	53	687	9	143	0.150442	17	113	4	22	13	74
HVG-1	chr5	+	140071044	140071142	98	3181.48	3144.84	6.62397	86	612	158.027	2	12	1.49641	0.00259702	35	13477	6	2606	29	10836	0	0	464	0	258	0	206
HVG-2	chr5	+	140078694	140078782	88	1830.72	1799.82	5.80209	47	374	106.146	3	12	1.78549	0.00206884	33	15951	10	6041	23	9877	0.00638298	3	470	0	285	3	182
AluY	chr5	+	140078919	140079232	313	286.771	266.628	3.78276	67	17	5.95439	8	4	0.401592	0.00649351	8	1232	6	539	2	685	0.00645161	2	310	0	111	2	197
HVG-3	chr5	+	140085927	140086015	88	749.166	724.831	5.12697	52	129	45.6351	3	7	1.19033	0.00294647	18	6109	4	1393	14	4698	0	0	218	0	8	0	210
AluSx	chr5	+	141742781	141743074	293	87.1397	73.4179	4.43838	7	13	1.51449	0	1	0.0357504	0.041502	21	506	15	344	6	141	0.0666667	1	15	0	0	1	14
AluSg	chr5	-	141974971	141975270	299	91.0396	76.9595	2.82576	29	4	2.44876	7	2	0.315297	0.110619	25	226	2	83	23	118	0.0631579	12	190	7	122	5	56
AluY	chr5	+	142049788	142050113	325	1884.14	1853.1	6.33235	410	8	28.5362	5	5	0.322304	0.227816	1982	8700	1929	6428	53	290	0.192201	69	359	37	147	32	143
AluSx	chr5	-	143735592	143735847	255	739.59	715.35	3.33486	248	4	21.9262	38	14	2.13605	0.0213085	128	6007	126	5793	2	86	0.00134771	1	742	0	492	1	249
AluSq	chr5	+	148908335	148908616	281	113.713	98.0431	2.96222	32	8	3.15832	10	0	0.372771	0.151914	127	836	94	506	33	203	0.104247	27	259	25	207	2	25
MIRb	chr5	+	15551066	15551232	166	84.1583	70.6949	2.84229	17	13	4.00974	5	3	0.504813	0.0026455	1	378	1	159	0	218	0.0206186	2	97	2	70	0	25
AluYa5	chr5	+	163537505	163537821	316	161.834	144.06	4.16931	37	5	2.94893	3	1	0.132593	0.166818	184	1103	154	732	30	187	0.3125	25	80	17	35	8	20
AluSx	chr5	-	167120252	167120533	281	108.293	92.9931	3.10159	2	34	2.84249	0	8	0.298217	0.0518807	40	771	3	32	37	699	0.062069	9	145	0	0	9	136
FLAM_C	chr5	+	17070134	17070262	128	230.92	211.665	4.60566	4	53	9.88024	3	1	0.32734	0.0196078	1	51	1	40	0	10	0	0	63	0	62	0	1
AluY	chr5	-	170921794	170922088	294	96.1168	81.666	2.97776	4	29	2.4904	2	6	0.28503	0.176396	139	788	11	80	128	569	0.100629	16	159	0	0	16	143
AluY	chr5	+	171479191	171479508	317	88.9012	74.9408	5.29007	17	1	1.25984	0	0	0	0.172566	78	452	70	352	8	22	0	0	1	0	1	0	0
FLAM_C	chr5	+	17262977	17263112	135	188.372	169.962	3.32422	61	0	10.0253	9	3	0.931099	0.129293	64	495	64	431	0	0	0.0718954	11	153	9	88	2	54
AluY	chr5	+	173126343	173126639	296	105.765	90.6603	2.55763	23	21	3.2981	10	5	0.530821	0.0251989	19	754	3	192	16	543	0.0169903	7	412	6	304	1	101
AluSx	chr5	+	17580422	17580733	311	286.985	266.829	2.52543	113	17	9.2744	41	6	1.58302	0.135148	566	4188	370	2028	196	1594	0.12987	180	1386	113	621	67	585
AluSx	chr5	-	17587871	17588182	311	893.951	868.695	8.5864	58	123	12.9128	0	0	0	0.101261	538	5313	234	2214	304	2561	0	0	0	0	0	0	0
AluSx	chr5	-	17605041	17605352	311	1432.3	1404.19	9.26505	0	290	20.689	0	0	0	0.188099	746	3966	8	65	738	3155	0	0	0	0	0	0	0
AluSx	chr5	-	17611909	17612220	311	879.134	853.956	8.56235	19	159	12.6988	0	0	0	0.203346	389	1913	63	526	326	998	0	0	0	0	0	0	0
AluY	chr5	-	17696543	17696852	309	86.6433	72.9601	3.10692	18	10	2.01049	0	6	0.203395	0.123894	56	452	26	235	30	161	0.233333	14	60	0	0	14	46
AluY	chr5	+	177921886	177922188	302	285.377	265.282	3.38133	91	2	6.83249	10	8	0.62433	0.1699	254	1495	242	1173	12	68	0.141509	60	424	26	143	34	221
AluY	chr5	+	178769107	178769406	299	110.479	95.0128	4.27773	21	6	2.00353	0	2	0.070066	0.19224	109	567	109	456	0	2	0	0	0	0	0	0	0
AluY	chr5	+	179555084	179555397	313	101.114	86.354	3.42725	28	2	2.12657	2	3	0.16733	0.177034	148	836	115	562	33	126	0.231884	16	69	4	30	12	23
AluY	chr5	+	180534637	180534862	225	306.215	285.783	7.04794	61	1	6.11381	0	0	0	0.147208	58	394	33	247	25	89	0	0	0	0	0	0	0
tRNALeu-AAG	chr5	+	180547306	180547388	82	414.778	393.242	4.63359	96	9	28.4105	6	2	1.02194	0.00641026	12	1872	5	1150	7	710	0.0307692	4	130	4	126	0	0
AluSp	chr5	+	180547699	180548011	312	267.793	247.967	3.79194	13	65	5.5468	10	1	0.369306	0.00962696	8	831	8	236	0	587	0.108597	24	221	24	188	0	9
tRNAVal-AAC	chr5	-	180548021	180548094	73	353.548	332.65	5.79194	7	71	23.7069	0	2	0.286983	0.00793651	10	1260	1	561	9	689	0	0	10	0	0	0	10
tRNAPro-TGG	chr5	-	180548459	180548531	72	917.967	892.426	5.79341	68	141	64.4045	1	6	1.01839	0.0115274	12	1041	0	517	12	512	0	0	106	0	28	0	78
tRNAThr-TGT	chr5	-	180551292	180551364	72	441.585	419.772	5.71902	29	70	30.5074	0	3	0.436453	0.000596777	3	5027	3	3471	0	1553	0	0	32	0	4	0	28
tRNAAla-TGC	chr5	+	180566473	180566545	72	461.986	439.99	4.90899	61	52	34.8216	1	6	1.01839	0	0	1268	0	536	0	732	0	0	111	0	17	0	94
tRNALys-CTT	chr5	+	180567360	180567433	73	322.973	302.355	4.33025	50	35	25.8344	6	2	1.14793	0.000963391	2	2076	1	1267	1	807	0	0	196	0	186	0	10
tRNAVal-AAC	chr5	-	180577875	180577948	73	120.655	104.552	3.21563	22	17	11.8534	3	5	1.14793	0.00322928	9	2787	3	998	6	1780	0	0	137	0	85	0	52
tRNAVal-CAC	chr5	-	180582000	180582073	73	290.903	270.711	4.67719	46	26	21.8833	2	3	0.717457	0.00887199	21	2367	1	788	20	1558	0	0	138	0	0	0	138
AluJo	chr5	-	180673422	180673716	294	88.9012	74.9408	5.29007	0	18	1.3584	0	0	0	0	0	101	0	0	0	101	0	0	0	0	0	0	0
AluY	chr5	-	18733184	18733473	289	83.9622	70.535	5.20978	4	13	1.30513	0	0	0	0.173669	62	357	9	85	53	210	0	0	0	0	0	0	0
AluY	chr5	+	21513857	21514169	312	109.729	94.3413	2.92613	31	8	2.7734	8	2	0.335733	0.146147	165	1129	107	584	58	380	0.190476	20	105	20	85	0	0
AluY	chr5	-	21514968	21515282	314	83.8074	70.4036	1.29428	33	58	6.43005	31	47	2.60204	0.168175	483	2872	250	1332	233	1057	0.190664	290	1521	155	728	135	503
AluJo	chr5	-	21527580	21527731	151	146.849	129.599	2.16745	11	67	11.4609	5	31	2.49732	0.0244565	27	1104	20	483	7	594	0.0191939	10	521	9	229	1	282
AluJo	chr5	-	21529985	21530108	123	171.205	153.184	1.84673	36	79	20.7441	11	56	5.70582	0.130693	132	1010	24	421	108	457	0.0976231	115	1178	9	189	106	874
AluJo	chr5	-	21531607	21531920	313	146.935	129.679	2.1091	7	74	5.74174	14	25	1.30517	0.0428316	72	1681	14	170	58	1439	0.0224719	18	801	4	373	14	410
AluSg/x	chr5	-	21531930	21532098	168	128.09	111.668	1.96608	3	74	10.1691	11	30	2.55637	0.08669	99	1142	39	405	60	638	0.0740385	77	1040	41	687	36	276
AluY	chr5	-	22362094	22362400	306	113.596	97.9522	5.63567	8	15	1.66767	0	0	0	0.191201	113	591	17	105	96	373	0	0	0	0	0	0	0
AluY	chr5	+	28642778	28643086	308	94.0205	79.6894	2.77198	26	9	2.52127	7	3	0.340093	0.238791	245	1026	174	484	71	297	0.191126	56	293	41	197	15	40
AluSx	chr5	-	32016643	32016948	305	107.371	92.1266	2.30908	19	32	3.70999	10	11	0.72122	0.180495	124	687	19	121	105	442	0.164835	45	273	20	128	25	100
Alu	chr5	+	32672780	32672841	61	300.213	279.87	4.71646	0	74	26.9156	3	2	0.858595	0	0	258	0	258	0	0	0	0	32	0	18	0	14
AluY	chr5	-	32672845	32673155	310	166.288	148.371	2.52703	64	9	5.22473	7	19	0.878537	0.15625	55	352	6	120	49	177	0.168919	75	444	0	9	75	360
AluY	chr5	+	32685773	32686068	295	94.1871	79.8368	2.35489	37	6	3.23407	13	4	0.603636	0.226415	144	636	104	296	40	196	0.22067	79	358	56	193	23	86
AluJb	chr5	+	329154	329358	204	90.4848	76.4467	2.06748	18	31	5.32928	15	9	1.23234	0.0627503	47	749	31	386	16	316	0.057554	32	556	29	414	3	110
AluY	chr5	-	33485303	33485616	313	1182.57	1155.35	6.5117	0	258	18.2885	0	5	0.16733	0.0970125	604	6226	0	0	604	5622	0.294118	35	119	0	0	35	84
AluJo	chr5	+	34218180	34218331	151	127.004	110.623	2.20871	54	11	9.55078	21	8	2.01173	0.0207135	18	869	7	446	11	405	0.0171149	7	409	4	173	3	229
AluY	chr5	-	36633093	36633400	307	92.5563	78.3323	2.6101	11	26	2.67403	3	9	0.409441	0.165187	186	1126	29	316	157	624	0.211207	98	464	15	37	83	329
AluSx	chr5	-	37112174	37112469	295	124.518	108.249	2.71134	39	10	3.68533	11	4	0.53262	0.0502283	11	219	3	57	8	151	0.0292208	9	308	4	112	5	187
AluSg	chr5	-	377078	377483	405	101.171	86.379	1.67681	3	72	4.10874	20	29	1.26733	0.0936835	132	1409	6	56	126	1221	0.0953177	57	598	15	76	42	465
AluY	chr5	+	37792821	37793122	301	90.4437	76.4294	3.48727	24	2	1.9165	3	1	0.139201	0.187798	197	1049	189	828	8	24	0.24	24	100	16	47	8	29
AluY	chr5	-	4331825	4332126	301	88.9012	74.9408	5.29007	5	13	1.32681	0	0	0	0.263374	64	243	28	81	36	98	0	0	0	0	0	0	0
AluJb	chr5	-	45483102	45483400	298	217.966	198.961	3.33521	62	9	5.28621	9	5	0.492108	0.021645	5	231	1	78	4	148	0	0	69	0	0	0	69
AluSc	chr5	-	51302164	51302447	283	90.4437	76.4294	3.48727	24	2	2.0384	3	1	0.148055	0	0	39	0	23	0	16	0.018018	2	111	2	109	0	0
AluYa5	chr5	+	51700959	51701255	296	96.8332	82.2761	3.37911	25	4	2.17375	5	0	0.17694	0.150538	126	837	113	631	13	80	0.127907	33	258	23	171	10	54
AluY	chr5	+	5744424	5744729	305	189.727	171.283	4.15525	47	3	3.63725	4	1	0.171719	0.0940092	102	1085	96	923	6	60	0.0134228	2	149	1	88	1	59
AluSx	chr5	+	60712550	60712860	310	175.863	157.745	3.62635	51	1	3.72173	7	1	0.270319	0.0427075	53	1241	46	1111	7	77	0.0625	3	48	3	45	0	0
AluY	chr5	-	61729236	61729515	279	382.491	361.261	4.53451	5	93	7.79336	4	4	0.300355	0.222768	544	2442	30	161	514	1737	0.262857	46	175	0	0	46	129
AluYa5	chr5	+	64890930	64891232	302	253.923	234.317	4.33012	60	6	4.84886	5	1	0.20811	0.224754	434	1931	403	1396	31	101	0.177778	16	90	16	74	0	0
AluY	chr5	-	68651065	68651363	298	108.657	93.3375	5.57286	2	20	1.63798	0	0	0	0.157895	81	513	11	64	70	368	0.115385	3	26	0	0	3	23
AluSx	chr5	-	69846618	69846921	303	177.802	159.622	6.27152	0	36	2.6361	0	0	0	0.116041	68	586	0	0	68	518	0	0	0	0	0	0	0
AluY	chr5	+	70771640	70771972	332	96.8332	82.2761	3.37911	18	11	1.93804	3	2	0.157754	0.159596	79	495	72	381	7	35	0.191919	19	99	19	79	0	1
AluJb	chr5	+	74262438	74262704	266	94.0205	79.6894	2.77198	35	0	2.91937	4	6	0.393792	0.0127796	4	313	1	273	3	36	0.0128205	2	156	2	137	0	17
AluSc	chr5	+	74794303	74794593	290	133.272	116.568	3.5782	39	0	2.9838	6	0	0.216721	0.134529	30	223	30	193	0	0	0.123596	11	89	9	61	2	17
AluY	chr5	+	75533317	75533626	309	596.061	572.944	6.12141	130	1	9.40623	3	0	0.101698	0.156674	358	2285	357	1898	1	29	0.170732	14	82	14	68	0	0
AluY	chr5	-	76206471	76206768	297	153.108	135.6	6.0588	3	28	2.31584	0	0	0	0.213703	131	613	25	83	106	399	0	0	0	0	0	0	0
AluY	chr5	+	7665847	7666151	304	86.3168	72.6446	2.68825	32	1	2.40848	7	3	0.344568	0.0732064	50	683	48	604	2	29	0.0440252	7	159	4	135	3	17
AluY	chr5	+	85495412	85495714	302	109.898	94.4649	3.23141	7	28	2.57137	4	3	0.242795	0.187381	196	1046	40	121	156	729	0.162602	20	123	16	87	4	16
AluY	chr5	-	89318046	89318347	301	221.631	202.598	4.55456	46	9	4.05414	1	3	0.139201	0.123176	211	1713	177	1332	34	170	0.152778	11	72	4	19	7	42
AluY	chr5	-	94456471	94456782	311	105.845	90.7213	4.22424	1	25	1.85488	0	2	0.0673625	0.160633	142	884	4	38	138	704	0.363636	16	44	4	7	12	21
AluY	chr5	+	9772758	9773060	302	124.484	108.219	2.97266	1	43	3.23257	2	9	0.381535	0.18125	29	160	4	10	25	121	0.136364	12	88	4	35	8	41
AluYa5	chr6	+	10178791	10179091	300	108.657	93.3375	5.57286	6	16	1.62706	0	0	0	0.182906	107	585	40	163	67	315	1	1	1	0	0	1	0
AluYb8	chr6	+	103975437	103975746	309	118.421	102.491	3.60519	34	0	2.44131	5	0	0.169496	0.276191	203	735	203	532	0	0	0.28125	18	64	18	46	0	0
AluSx	chr6	-	105682320	105682627	307	91.881	77.7828	4.50719	0	21	1.51769	1	0	0.0341201	0.0810277	41	506	0	0	41	465	0.172414	5	29	5	24	0	0
AluY	chr6	+	107239030	107239325	295	87.1397	73.4179	4.43838	15	5	1.50422	0	1	0.035508	0.170426	68	399	53	206	15	125	0.111111	3	27	3	24	0	0
AluJo	chr6	-	107710788	107710918	130	131.566	114.9	3.72558	36	1	6.31482	4	1	0.402879	0.0322581	1	31	0	0	1	30	0.0784314	4	51	1	8	3	39
AluSg	chr6	+	111128820	111129107	287	92.5728	78.3394	3.32931	23	5	2.16461	3	2	0.182489	0.0224719	16	712	9	448	7	248	0.0357143	4	112	0	51	4	57
AluY	chr6	+	111411642	111411950	308	239.202	219.857	3.30771	74	5	5.69088	14	2	0.544149	0.145811	134	919	114	613	20	172	0.188202	67	356	66	281	1	8
AluY	chr6	-	114162014	114162325	311	126.245	109.88	2.84445	0	47	3.35305	5	8	0.437856	0.145527	109	749	0	0	109	640	0.190476	60	315	23	113	37	142
AluSq	chr6	+	114454378	114454675	297	187.895	169.493	5.45687	38	3	3.06288	0	1	0.0352689	0.105128	41	390	37	292	4	57	0	0	4	0	0	0	4
AluYa5	chr6	-	11552335	11552637	302	105.845	90.7213	4.22424	15	11	1.91016	0	2	0.06937	0.233696	86	368	4	34	82	248	0.326531	16	49	0	0	16	33
AluY	chr6	+	116857522	116857830	308	83.9622	70.535	5.20978	4	13	1.22462	0	0	0	0.175824	80	455	10	20	70	355	0	0	0	0	0	0	0
AluY	chr6	-	118036556	118036865	309	103.718	88.7413	5.50719	11	10	1.50787	0	0	0	0.222609	128	575	80	290	48	157	0	0	0	0	0	0	0
AluYb8	chr6	-	120599361	120599676	315	125.723	109.368	3.86823	3	31	2.39481	0	4	0.133014	0.223568	203	908	22	69	181	636	0.244186	21	86	0	0	21	65
AluY	chr6	+	121121378	121121678	300	256.826	237.155	6.79628	52	0	3.84578	0	0	0	0.164593	701	4259	698	3532	3	26	0.0714286	2	28	2	26	0	0
tRNAGlu-CTC	chr6	-	126143085	126143157	72	118.274	102.354	3.31054	27	10	11.4018	4	3	1.01839	0.00543478	14	2576	4	1390	10	1172	0.0727273	16	220	0	138	16	66
AluSg/x	chr6	+	131313875	131314095	220	291.719	271.502	4.89985	1	69	7.05957	4	0	0.190452	0.0403226	5	124	1	40	4	79	0.0350877	2	57	2	55	0	0
AluSg/x	chr6	-	131349412	131349583	171	300.505	280.137	5.57405	1	66	8.69323	2	0	0.122513	0.0609911	96	1574	8	43	88	1435	0	0	0	0	0	0	0
AluSp	chr6	+	132398199	132398495	296	101.389	86.5647	4.63567	22	1	1.72401	1	0	0.0353881	0.105719	61	577	56	493	5	23	0	0	14	0	14	0	0
AluSq	chr6	-	13439457	13439761	304	112.376	96.7662	3.73687	0	31	2.26251	2	2	0.137827	0.225296	57	253	0	0	57	196	0.113208	12	106	0	0	12	94
AluY	chr6	-	136431254	136431561	307	114.069	98.3772	3.56272	3	30	2.38494	3	2	0.1706	0.204678	105	513	6	54	99	354	0.12987	10	77	5	31	5	36
AluYa5	chr6	-	138085152	138085462	310	113.596	97.9522	5.63567	1	22	1.64615	0	0	0	0.26691	146	547	8	22	138	379	0	0	0	0	0	0	0
AluSx	chr6	-	138634972	138635286	314	848.432	823.444	6.06368	3	186	13.3547	1	4	0.166797	0.0993762	462	4649	15	99	447	4088	0.134328	18	134	0	0	18	116
AluY	chr6	+	13884456	13884754	298	281.683	261.648	3.26749	93	2	7.0731	10	10	0.703011	0.191509	424	2214	416	1757	8	33	0.218962	97	443	77	250	20	96
tRNALeu-TAA	chr6	+	144579376	144579459	83	1712.58	1682.82	5.49477	186	218	107.996	6	12	2.27166	0.00870511	24	2757	2	1377	22	1356	0	0	271	0	68	0	203
AluYb8	chr6	-	145859557	145859776	219	105.845	90.7213	4.22424	5	21	2.6341	1	1	0.0956609	0.277419	172	620	28	147	144	301	0.196429	11	56	6	36	5	9
AluSx	chr6	+	146132354	146132661	307	955.069	929.356	4.6416	11	236	17.8509	6	14	0.682402	0.123223	26	211	20	129	6	56	0.128571	18	140	15	100	3	22
AluYb8	chr6	-	148481682	148481973	291	98.7791	84.1061	5.43838	0	20	1.52489	0	0	0	0.188226	227	1206	85	549	142	430	0.2	1	5	1	4	0	0
AluY	chr6	+	150448444	150448760	316	144.479	127.285	5.10393	31	1	2.24681	0	1	0.0331483	0.114247	85	744	82	620	3	39	0.213115	13	61	12	40	1	8
AluY	chr6	+	151078655	151078961	306	167.924	149.963	6.19015	4	30	2.46525	0	0	0	0.277197	265	956	43	137	222	554	0	0	0	0	0	0	0
AluY	chr6	+	15386514	15386820	306	163.44	145.602	2.97694	9	50	4.27793	3	12	0.513474	0.168484	340	2018	60	272	280	1406	0.107981	23	213	23	190	0	0
AluSx	chr6	+	155061958	155062228	270	296.421	276.117	4.92018	71	0	5.83441	4	0	0.155183	0.14064	145	1031	145	886	0	0	0.109375	7	64	3	25	4	32
AluSx	chr6	+	158562735	158563055	320	110.925	95.4092	4.75364	25	0	1.73338	0	1	0.032734	0.0374787	22	587	22	565	0	0	0.0952381	2	21	0	0	2	19
AluYb8	chr6	-	15864617	15864923	306	83.9622	70.535	5.20978	8	9	1.23262	0	0	0	0.244635	57	233	15	71	42	105	0	0	0	0	0	0	0
AluYb8	chr6	-	158796075	158796393	318	101.389	86.5647	4.63567	0	23	1.60474	0	1	0.0329398	0.272857	191	700	0	0	191	509	0.6	6	10	0	0	6	4
AluY	chr6	+	158853079	158853372	293	123.474	107.264	5.75364	10	15	1.89311	0	0	0	0.175159	55	314	39	124	16	135	0	0	0	0	0	0	0
AluY	chr6	+	15940256	15940577	321	446.828	424.96	4.38624	118	0	8.15605	10	1	0.358952	0.151392	261	1724	242	1391	19	72	0.121951	40	328	30	193	10	95
AluSx	chr6	+	159992266	159992586	320	187.68	169.302	6.34854	37	1	2.63473	0	0	0	0.0772889	65	841	60	718	5	58	0	0	0	0	0	0	0
AluJo	chr6	-	160058999	160059319	320	671.637	647.842	4.69727	171	0	11.8563	7	6	0.425541	0.00216169	5	2313	5	2308	0	0	0.00403226	1	248	0	16	1	231
AluSx	chr6	+	165286030	165286325	295	110.479	95.0128	4.27773	26	1	2.03069	1	1	0.071016	0.0368509	22	597	22	553	0	22	0	0	49	0	49	0	0
AluSx	chr6	+	166674643	166674946	303	118.421	102.491	3.60519	34	0	2.48965	3	2	0.172853	0.0619785	52	839	52	787	0	0	0.0671642	9	134	0	0	9	125
AluY	chr6	-	167397108	167397416	308	118.535	102.583	5.69586	24	0	1.72887	0	0	0	0	0	20	0	18	0	2	0	0	0	0	0	0	0
AluJo	chr6	-	18259783	18259989	206	88.9012	74.9408	5.29007	18	0	1.93869	0	0	0	0	0	0	0	0	0	0	0	0	0	0	0	0	0
AluY	chr6	-	19762174	19762472	298	184.777	166.44	4.58971	0	45	3.35042	1	2	0.105452	0.167671	167	996	7	26	160	803	0.253333	19	75	0	0	19	56
AluSg	chr6	-	21780654	21780969	315	383.957	362.697	5.53355	0	87	6.1279	2	1	0.0997606	0.125893	141	1120	0	0	141	979	0	0	7	0	0	0	7
AluS	chr6	-	21836883	21836959	76	118.535	102.583	5.69586	24	0	7.00649	0	0	0	0.166667	2	12	2	10	0	0	0.121212	4	33	0	0	4	29
AluSx	chr6	+	25340198	25340495	297	158.047	140.349	6.10393	3	29	2.39054	0	0	0	0.0896947	94	1048	6	34	88	920	0	0	0	0	0	0	0
AluSq	chr6	-	25415086	25415387	301	101.114	86.354	3.42725	19	11	2.21135	5	0	0.174001	0.120755	32	265	1	44	31	189	0.167832	24	143	0	43	24	76
tRNAMet-CAT-i	chr6	+	26394732	26394804	72	1564.14	1535.19	7.14229	64	269	102.616	1	3	0.581937	0.00112782	3	2660	1	561	2	2096	0	0	209	0	1	0	208
tRNASer-GCT	chr6	-	26413696	26413780	84	93.1203	78.8494	3.75364	24	1	6.60334	2	1	0.374102	0.103659	68	656	62	559	6	29	0.132653	13	98	13	61	0	24
tRNAGln-TTG	chr6	-	26419402	26419474	72	277.083	257.142	4.28192	58	15	22.4954	7	0	1.01839	0.0434783	24	552	22	316	2	212	0	0	119	0	119	0	0
tRNAGln-TTG	chr6	-	26419953	26420025	72	591.22	568.174	6.11039	127	3	40.0602	2	1	0.436453	0.000732064	1	1366	1	1301	0	64	0.00444444	1	225	1	62	0	162
tRNASer-TGA	chr6	-	26420802	26420884	82	181.664	163.39	3.93286	44	6	13.5288	6	0	0.766454	0.00098912	1	1011	0	701	1	309	0.057554	8	139	0	111	8	20
tRNAMet-CAT-i	chr6	-	26421330	26421402	72	307.501	287.043	5.2421	13	58	21.8791	2	1	0.436453	0.00124224	2	1610	1	910	1	698	0	0	38	0	0	0	38
tRNAArg-TCG	chr6	+	26431024	26431097	73	257.586	237.893	3.84199	70	4	22.4911	6	4	1.43491	0.0015361	2	1302	2	1204	0	96	0.0114943	1	87	1	36	0	50
tRNASer-AGA	chr6	+	26435795	26435877	82	509.794	487.347	6.83061	36	71	28.9516	0	1	0.127742	0.0110803	20	1805	5	1096	15	689	0.241379	7	29	7	12	0	10
tRNAArg-ACG	chr6	+	26436346	26436419	73	383.957	362.697	5.53355	42	45	26.4423	0	3	0.430474	0.00551673	15	2719	4	521	11	2183	0	0	23	0	14	0	9
tRNAMet-CAT-i	chr6	-	26438507	26438579	72	1017.98	991.851	6.10499	12	215	69.9513	1	5	0.872905	0.00129408	4	3091	4	1239	0	1848	0.0108696	2	184	0	126	2	56
tRNATrp-CCA	chr6	-	26439650	26439722	72	101.6	86.7293	3.14768	4	29	10.1691	4	3	1.01839	0.00746269	10	1340	6	513	4	817	0.00955414	3	314	0	154	3	157
tRNALeu-CAG	chr6	+	26629414	26629497	83	1660.14	1630.6	7.53183	202	147	93.2932	0	3	0.37861	0.00523749	29	5537	12	2207	17	3301	0.169811	9	53	6	29	3	15
tRNAThr-AGT	chr6	-	26641123	26641197	74	226.339	207.191	3.52134	52	18	20.9879	6	6	1.69863	0.00265296	16	6031	10	3449	6	2566	0	0	181	0	149	0	32
tRNAArg-ACG	chr6	+	26645704	26645777	73	129.844	113.281	3.09819	5	39	13.3731	3	7	1.43491	0.00223881	6	2680	5	1263	1	1411	0	0	253	0	123	0	130
tRNAVal-CAC	chr6	+	26646260	26646333	73	765.038	740.574	5.2724	119	63	55.3161	5	4	1.29142	0.0125063	25	1999	22	1116	3	858	0	0	136	0	118	0	18
tRNAAla-CGC	chr6	+	26661709	26661781	72	281.268	261.281	5.48588	57	6	19.4138	0	2	0.290968	0	0	514	0	499	0	15	0	0	82	0	0	0	82
tRNAIle-AAT	chr6	+	26662328	26662402	74	1207.11	1179.83	5.62955	191	89	83.9516	7	4	1.55707	0.00414013	13	3140	7	1621	6	1506	0	0	191	0	78	0	113
tRNAPro-AGG	chr6	+	26663476	26663548	72	110.479	95.0128	4.27773	1	26	8.3202	1	1	0.290968	0.042204	36	853	4	449	32	368	0.0105263	1	95	1	13	0	81
tRNALys-CTT	chr6	+	26664752	26664825	73	260.017	240.291	5.02466	7	54	18.54	2	1	0.430474	0.0394525	49	1242	12	342	37	851	0.0666667	6	90	6	48	0	36
tRNATyr-GTA	chr6	+	26677064	26677155	91	632.374	608.879	4.15378	124	52	42.9115	7	13	2.30217	0.00176783	3	1697	2	1403	1	291	0.00251889	1	397	0	85	1	311
tRNAAla-AGC	chr6	-	26680070	26680143	73	1125.77	1099.13	5.1011	157	118	83.582	9	7	2.29586	0.00323392	9	2783	7	2127	2	647	0	0	211	0	207	0	4
tRNATyr-GTA	chr6	+	26685310	26685399	89	465.041	443.007	4.53592	93	27	29.9153	7	3	1.17695	0.00414594	5	1206	3	902	2	299	0	0	67	0	67	0	0
tRNAIle-TAT	chr6	+	27096103	27096197	94	91.881	77.7828	4.50719	18	3	4.95672	0	1	0.111435	0	0	275	0	229	0	46	0	0	0	0	0	0	0
tRNAHis-GTG	chr6	+	27233884	27233956	72	222.931	203.851	4.02466	31	30	18.7975	4	3	1.01839	0.0124481	9	723	2	287	7	427	0	0	93	0	74	0	19
tRNAIle-AAT	chr6	-	27252972	27253046	74	258.493	238.789	4.35166	67	0	20.0884	2	4	0.849313	0.0030303	3	990	3	568	0	419	0	0	80	0	78	0	2
tRNAArg-ACG	chr6	+	27290930	27291003	73	600.902	577.761	6.13234	132	0	40.1193	3	0	0.430474	0.0170765	25	1464	11	556	14	883	0.157895	12	76	0	16	12	48
tRNALeu-TAA	chr6	-	27306312	27306395	83	101.222	86.4265	4.16868	1	24	6.68289	2	0	0.252406	0.0246679	13	527	2	54	11	460	0.016	2	125	2	99	0	24
AluYb8	chr6	+	2733861	2734171	310	155.1	137.506	3.75027	44	0	3.14915	6	0	0.202739	0.272309	296	1087	280	679	16	112	0.046729	5	107	4	93	1	9
tRNAVal-CAC	chr6	-	27356027	27356100	73	286.074	265.968	5.50844	54	10	19.4518	1	1	0.286983	0.0122295	26	2126	2	494	24	1606	0	0	82	0	10	0	72
tRNASer-GCT	chr6	+	27373753	27373835	82	155.1	137.506	3.75027	2	42	11.9053	2	4	0.766454	0.0336374	59	1754	29	597	30	1098	0.0740741	4	54	0	36	4	14
AluSx	chr6	-	27549612	27549919	307	1299.91	1272.16	5.08042	14	305	23.0545	6	13	0.648282	0.0611894	534	8727	44	313	490	7880	0.0919881	31	337	7	71	24	235
tRNASer-AGA	chr6	+	27554569	27554651	82	480.108	457.922	5.83061	93	14	28.9516	3	0	0.383227	0.0052755	9	1706	4	1155	5	542	0	0	34	0	24	0	10
tRNAAsp-GTC	chr6	+	27555431	27555503	72	482.102	459.876	5.12684	16	99	35.4379	3	3	0.872905	0.00301568	5	1658	0	337	5	1316	0	0	156	0	148	0	8
tRNASer-AGA	chr6	+	27571571	27571653	82	143.696	126.563	4.02661	5	33	10.2819	2	2	0.510969	0.00715308	5	699	3	268	2	426	0	0	92	0	66	0	26
tRNASer-AGA	chr6	+	27578796	27578878	82	106.588	91.3872	3.91427	21	7	7.57612	2	1	0.383227	0	0	1023	0	743	0	280	0	0	38	0	28	0	10
tRNAAsp-GTC	chr6	+	27579501	27579573	72	610.976	587.712	5.11717	80	67	45.2989	6	2	1.16387	0.00508352	7	1377	2	769	5	601	0	0	202	0	202	0	0
tRNASer-TGA	chr6	-	27581585	27581667	82	488.412	466.107	4.70891	113	10	33.2808	3	6	1.14968	0.022779	30	1317	22	993	8	294	0.100985	41	406	33	289	8	76
tRNAGln-CTG	chr6	+	27595286	27595358	72	460.608	438.63	3.29429	112	45	48.3804	7	26	4.80098	0.00497512	6	1206	4	652	2	548	0	0	321	0	44	0	277
tRNAGln-CTG	chr6	-	27623509	27623581	72	343.608	322.796	5.1091	9	72	24.9606	3	1	0.581937	0.0116788	8	685	5	135	3	542	0.0333333	6	180	0	40	6	134
tRNALys-TTT	chr6	+	27651824	27651897	73	88.6639	74.7493	3.69586	23	1	7.29443	2	1	0.430474	0.00172414	1	580	1	572	0	7	0	0	65	0	65	0	0
tRNALys-TTT	chr6	-	27667571	27667644	73	92.5728	78.3394	3.32931	14	14	8.51016	3	2	0.717457	0.0270793	14	517	5	298	9	205	0.016129	1	62	0	0	1	61
tRNAMet-CAT-i	chr6	-	27668578	27668650	72	520.008	497.498	5.64927	71	47	36.3624	0	4	0.581937	0.02	46	2300	20	1070	26	1184	0.0533333	4	75	0	0	4	71
tRNALeu-CAA	chr6	-	27681395	27681503	108	742.01	717.739	4.90962	150	34	37.8004	6	6	1.16387	0.0155963	34	2180	34	1547	0	599	0.0837696	16	191	14	125	2	50
AluSq	chr6	+	27683309	27683614	305	83.9622	70.535	5.20978	11	6	1.23666	0	0	0	0.137681	57	414	43	211	14	146	0	0	0	0	0	0	0
tRNAThr-CGT	chr6	+	27694113	27694187	74	158.2	140.482	3.93985	29	14	12.8926	2	3	0.707761	0.138806	93	670	32	243	61	334	0.125	4	32	4	28	0	0
tRNAVal-AAC	chr6	-	27726685	27726758	73	494.573	472.207	5.87033	109	1	33.4328	1	2	0.430474	0.0318021	54	1698	47	1113	7	531	0.0365854	6	164	6	71	0	87
tRNAIle-AAT	chr6	+	27744340	27744414	74	141.965	124.905	3.64951	24	17	12.2929	3	3	0.849313	0.00583658	9	1542	8	891	1	642	0.0631579	18	285	3	166	15	101
AluSp	chr6	+	27744599	27744904	305	90.8963	76.8223	2.3694	40	1	2.98254	10	6	0.549501	0.0556745	26	467	20	370	6	71	0.019943	7	351	7	277	0	67
tRNAArg-ACG	chr6	-	27746322	27746395	73	87.1397	73.4179	4.43838	20	0	6.07869	0	1	0.143491	0.148485	49	330	48	229	1	52	0.236842	9	38	0	0	9	29
tRNASer-CGA	chr6	-	27748207	27748289	82	86.6433	72.9601	3.10692	12	16	7.57612	3	3	0.766454	0.0555556	12	216	8	150	4	54	0.172414	5	29	5	22	0	2
tRNAThr-AGT	chr6	-	27760452	27760526	74	139.695	122.689	3.26778	18	27	13.4922	2	7	1.27397	0.085396	69	808	37	452	32	287	0.1	23	230	23	207	0	0
tRNAIle-AAT	chr6	+	27763945	27764019	74	405.411	383.941	4.48159	12	93	31.4819	0	9	1.27397	0.00772201	8	1036	7	500	1	528	0	0	240	0	65	0	175
tRNAVal-AAC	chr6	-	27829157	27829230	73	1929.03	1897.67	5.35106	112	350	140.418	9	14	3.3003	0.00299017	28	9364	12	2552	16	6784	0	0	255	0	48	0	207
tRNAMet-CAT-i	chr6	+	27853642	27853714	72	154.105	136.531	5.19015	2	32	10.4773	0	1	0.145484	0.255319	12	47	8	20	4	15	0.190476	8	42	0	1	8	33
tRNAGln-CTG	chr6	-	27867113	27867185	72	1937.36	1905.84	6.36979	126	303	132.199	3	7	1.45484	0.00156067	8	5126	3	1595	5	3523	0.00471698	1	212	0	28	1	183
tRNAGln-TTG	chr6	-	27871618	27871690	72	2571.14	2536.93	6.42892	513	56	175.341	6	7	1.8913	0.00256996	9	3502	6	2641	3	852	0	0	130	0	71	0	59
AluJo	chr6	+	27977590	27977899	309	90.7805	76.7334	3.15672	21	8	2.08229	5	1	0.203395	0.0668954	39	583	27	313	12	231	0.152778	11	72	11	61	0	0
tRNAMet-CAT-i	chr6	-	27978249	27978321	72	868.626	843.526	5.89362	193	3	60.3985	5	1	0.872905	0.00840336	29	3451	22	3197	7	225	0	0	55	0	55	0	0
tRNAGly-GCC	chr6	-	27978664	27978735	71	642.461	618.86	5.05063	36	120	48.7494	6	3	1.3278	0.00281012	7	2491	3	1431	4	1053	0.043956	4	91	4	78	0	9
tRNASer-GCT	chr6	+	28288793	28288875	82	532.417	509.801	5.08811	20	108	34.6337	4	3	0.894196	0.00336587	10	2971	4	1139	6	1822	0	0	161	0	110	0	51
tRNAThr-TGT	chr6	-	28550307	28550381	74	567.055	544.218	6.43414	99	23	36.5789	2	0	0.283104	0.00282087	4	1418	3	512	1	902	0.00775194	1	129	1	112	0	16
tRNAArg-TCG	chr6	-	28618869	28618942	73	107.955	92.6875	3.69029	25	5	9.11803	3	1	0.573965	0.0108527	7	645	7	522	0	116	0.0416667	1	24	0	13	1	10
tRNASer-GCT	chr6	-	28673095	28673177	82	169.19	151.207	3.47435	10	42	14.0699	1	8	1.14968	0.00743494	12	1614	4	985	8	617	0	0	289	0	255	0	34
tRNAAla-AGC	chr6	+	28682911	28682983	72	182.117	163.828	3.02814	10	55	20.0301	7	9	2.32775	0.00685871	5	729	0	345	5	379	0	0	136	0	22	0	114
tRNAThr-CGT	chr6	-	28723962	28724036	74	234.879	215.564	3.56171	14	58	21.5876	12	0	1.69863	0.000922509	2	2168	1	1253	1	913	0	0	238	0	163	0	75
tRNAAla-AGC	chr6	-	28733992	28734064	72	657.788	634.021	5.52784	105	47	46.8397	4	2	0.872905	0.00161204	3	1861	1	1042	2	816	0	0	196	0	136	0	60
tRNAAla-CGC	chr6	-	28749591	28749663	72	432.977	411.27	4.56141	25	86	34.2053	4	5	1.30936	0.00454921	11	2418	7	1078	4	1329	0	0	164	0	117	0	47
tRNAAla-CGC	chr6	+	28805070	28805142	72	1014.02	987.945	5.92497	0	229	70.5677	0	7	1.01839	0.00379107	9	2374	0	435	9	1930	0	0	241	0	71	0	170
tRNAVal-AAC	chr6	-	28811184	28811256	72	138.479	121.567	4.56272	31	2	10.1691	2	0	0.290968	0.00438597	1	228	1	52	0	175	0.111111	4	36	0	8	4	24
tRNALys-TTT	chr6	+	28823499	28823572	73	84.2261	70.7458	3.63567	18	5	6.99049	0	3	0.430474	0.0682493	23	337	7	159	16	155	0.0540541	4	74	4	56	0	14
tRNAAla-TGC	chr6	-	28865525	28865597	72	285.338	265.256	3.86367	65	17	25.2688	8	3	1.60033	0.00447928	4	893	4	596	0	293	0	0	109	0	90	0	19
tRNAPhe-GAA	chr6	-	28866477	28866550	73	258.938	239.224	4.20116	65	4	20.9715	4	3	1.00444	0.00305499	3	982	3	724	0	255	0	0	230	0	147	0	83
tRNAAla-AGC	chr6	-	28871719	28871791	72	358.379	337.423	5.81021	48	31	24.3443	1	1	0.290968	0.00294695	3	1018	3	472	0	543	0	0	125	0	91	0	34
tRNAAla-TGC	chr6	-	28878555	28878626	71	119.777	103.75	4.37911	20	9	9.06238	0	2	0.295067	0	0	140	0	104	0	36	0	0	27	0	11	0	16
tRNAPhe-GAA	chr6	-	28883588	28883661	73	441.274	419.479	5.20481	23	81	31.6092	1	4	0.717457	0.0031679	3	947	1	223	2	721	0	0	187	0	98	0	89
tRNAAla-AGC	chr6	-	28887827	28887899	72	249.209	229.709	4.48588	60	3	19.4138	4	1	0.727421	0.0285714	26	910	25	797	1	87	0.0192308	1	52	0	32	1	19
tRNAAla-TGC	chr6	-	28892990	28893062	72	143.696	126.563	4.02661	37	1	11.7099	4	0	0.581937	0.00666667	3	450	3	366	0	81	0	0	22	0	12	0	10
tRNAAla-AGC	chr6	-	28914199	28914271	72	2178.64	2146.39	5.67766	333	174	156.235	19	1	2.90968	0.0019216	5	2602	3	1454	2	1143	0	0	370	0	370	0	0
tRNAAla-AGC	chr6	-	28939440	28939512	72	1449.6	1421.17	5.66978	225	111	103.54	10	3	1.8913	0.0117264	18	1535	17	754	1	763	0	0	208	0	159	0	49
tRNAArg-CCG	chr6	+	28957143	28957216	73	129.844	113.281	3.09819	30	14	13.3731	1	9	1.43491	0.0103882	19	1829	3	836	16	974	0	0	51	0	12	0	39
tRNALeu-CAA	chr6	-	28971978	28972084	106	1099.05	1072.52	5.14604	160	107	55.8867	9	6	1.48229	0.00185038	7	3783	7	2111	0	1665	0	0	391	0	283	0	108
AluSg	chr6	+	29002566	29002848	282	92.5563	78.3323	2.6101	16	21	2.91109	4	8	0.445739	0.153316	178	1161	49	390	129	593	0.221709	96	433	71	188	25	149
tRNALeu-CAA	chr6	+	29016808	29016913	105	1437.92	1409.65	5.27146	45	301	73.1121	3	15	1.79569	0.00790514	28	3542	6	1145	22	2369	0	0	136	0	28	0	108
tRNAGln-CTG	chr6	-	29017356	29017428	72	1938.69	1907	6.05178	431	7	134.972	12	1	1.8913	0.00500835	12	2396	11	2007	1	377	0	0	197	0	197	0	0
tRNALeu-AAG	chr6	-	29019377	29019459	82	199.94	181.312	5.03613	11	35	12.4465	1	1	0.255485	0.00394477	2	507	0	279	2	226	0	0	87	0	87	0	0
tRNAMet-CAT	chr6	+	29020330	29020403	73	656.558	632.848	5.07803	23	136	48.3256	7	2	1.29142	0.00642093	27	4205	8	1235	19	2943	0	0	203	0	163	0	40
tRNAMet-CAT	chr6	-	29029020	29029093	73	402.903	381.466	4.08887	38	74	34.0406	2	11	1.86539	0.00417188	10	2397	4	1236	6	1151	0	0	109	0	78	0	31
tRNAPhe-GAA	chr6	-	29057427	29057500	73	240.248	220.873	4.26349	47	16	19.1479	3	3	0.860948	0.000835422	1	1197	1	521	0	675	0	0	218	0	27	0	191
tRNAGlu-CTC	chr6	+	29057954	29058026	72	249.554	230.034	4.70273	3	58	18.7975	2	2	0.581937	0.00433478	13	2999	10	1205	3	1781	0	0	159	0	56	0	103
AluY	chr6	-	2958179	2958487	308	85.2738	71.6858	2.96407	9	20	2.08906	1	6	0.238065	0.201413	171	849	42	284	129	394	0.204545	36	176	2	26	34	114
AluY	chr6	+	29668438	29668729	291	96.611	82.1503	4.1109	4	20	1.82987	0	2	0.0719922	0.0254237	3	118	0	88	3	27	0	0	26	0	0	0	26
AluY	chr6	+	30263693	30264002	309	83.9622	70.535	5.20978	17	0	1.22066	0	0	0	0.21165	109	515	109	406	0	0	0	0	0	0	0	0	0
AluSc	chr6	+	30285680	30285977	297	178.227	160.031	5.38556	26	13	2.91347	0	1	0.0352689	0.132931	132	993	91	514	41	347	0	0	0	0	0	0	0
AluSx	chr6	-	30834350	30834484	134	231.677	212.412	4.87649	55	0	9.10669	0	3	0.234512	0.136842	13	95	10	64	3	18	0.164384	12	73	8	39	4	22
FRAM	chr6	-	30982809	30982944	135	110.925	95.4092	4.75364	23	2	4.10874	0	1	0.0775916	0.0413223	5	121	1	84	4	32	0.0909091	3	33	2	26	1	4
AluYg6	chr6	-	32857210	32857519	309	187.68	169.302	6.34854	25	13	2.72852	0	0	0	0.215036	266	1237	151	723	115	248	0	0	0	0	0	0	0
AluSx	chr6	+	33618285	33618601	316	108.657	93.3375	5.57286	12	10	1.54468	0	0	0	0.125984	80	635	47	249	33	306	0	0	0	0	0	0	0
AluSx	chr6	+	34296712	34296878	166	114.069	98.3772	3.56272	0	33	4.41071	2	3	0.315508	0.0204082	1	49	0	0	1	48	0.0652174	3	46	0	0	3	43
AluJb	chr6	+	35431059	35431333	274	135.232	118.415	3.45687	2	39	3.31998	4	3	0.267606	0.043956	4	91	4	87	0	0	0.0373134	5	134	4	47	1	82
AluY	chr6	-	35431354	35431665	311	1278.31	1250.7	5.33769	281	24	21.7592	6	9	0.505219	0.140704	56	398	3	18	53	324	0.108614	29	267	0	0	29	238
AluSg	chr6	+	35706022	35706314	292	88.9012	74.9408	5.29007	16	2	1.3677	0	0	0	0.0738095	31	420	31	385	0	4	0	0	1	0	0	0	1
AluYb8	chr6	-	36364198	36364511	313	122.788	106.612	3.64645	2	33	2.481	2	3	0.16733	0.234375	225	960	0	0	225	735	0.162162	6	37	0	0	6	31
AluSx	chr6	-	36688368	36688678	310	170.811	152.813	4.49124	0	42	3.00601	1	2	0.10137	0.0628627	65	1034	0	0	65	969	0.113636	5	44	4	31	1	8
AluSg	chr6	-	37221113	37221398	285	90.1551	76.1556	2.73072	34	0	2.6469	2	8	0.367539	0.0285714	1	35	1	31	0	3	0.171642	23	134	0	0	23	111
AluSq	chr6	+	38504926	38505235	309	98.7791	84.1061	5.43838	16	4	1.43607	0	0	0	0.142857	71	497	51	315	20	111	0.1	1	10	0	0	1	9
AluY	chr6	+	41979225	41979532	307	674.028	650.205	4.99381	152	13	11.9247	4	6	0.341201	0.166322	482	2898	462	2283	20	133	0.205992	55	267	55	184	0	28
AluSq	chr6	+	42346734	42346919	185	896.603	871.307	6.37905	196	0	23.5064	2	2	0.226484	0.0285714	12	420	12	407	0	1	0.11	11	100	4	21	7	68
MIRb	chr6	+	42873179	42873354	175	86.1142	72.4694	3.43172	25	0	3.1696	4	0	0.239426	0.0847458	20	236	20	216	0	0	0.0285714	2	70	2	20	0	48
AluY	chr6	-	43227234	43227552	318	405.315	383.861	5.32269	3	91	6.55848	1	3	0.131759	0.129615	165	1273	15	60	150	1048	0.153846	14	91	0	0	14	77
AluSx	chr6	+	43546351	43546660	309	227.409	208.223	4.04794	6	56	4.4518	2	5	0.237295	0.0301003	9	299	4	93	5	197	0.0642202	7	109	7	65	0	37
5S_rRNA	chr6	+	4373195	4373315	120	147.282	130.02	3.06808	1	50	9.42956	1	11	1.04749	0.158428	250	1578	78	270	172	1058	0.1	36	360	23	151	13	173
AluSq	chr6	-	4989349	4989663	314	87.1397	73.4179	4.43838	12	8	1.4132	0	1	0.0333594	0.115672	62	536	38	374	24	100	0	0	0	0	0	0	0
AluY	chr6	+	5212700	5213002	302	1497.02	1468.42	6.28996	0	332	24.3912	4	4	0.27748	0.121951	5	41	5	36	0	0	0.225	27	120	6	45	21	48
7SK_RNA	chr6	+	52968376	52968708	332	753.519	729.152	4.53838	46	151	13.1653	11	6	0.536364	0.032574	153	4697	5	830	148	3714	0.0680628	26	382	17	178	9	178
AluSx	chr6	-	53522859	53523158	299	188.897	170.478	3.70656	5	50	4.08126	3	5	0.280264	0.0265781	32	1204	2	16	30	1156	0.159341	29	182	0	0	29	153
AluY	chr6	+	53785165	53785471	306	101.114	86.354	3.42725	26	4	2.17522	4	1	0.171158	0.224814	212	943	190	622	22	109	0.273684	26	95	21	44	5	25
AluY	chr6	-	54163548	54163851	303	121.741	105.599	3.03181	1	41	3.07545	3	7	0.345705	0.198582	196	987	9	31	187	760	0.200893	45	224	10	54	35	125
AluYa5	chr6	-	57931053	57931349	296	692.979	668.982	4.10865	191	4	14.6166	21	2	0.813925	0.27915	644	2307	639	1608	5	55	0.2149	75	349	67	168	8	106
AluSx	chr6	-	58363688	58363976	288	256.826	237.155	6.79628	17	35	4.00602	0	0	0	0.125585	161	1282	63	469	98	652	0.0909091	1	11	1	10	0	0
AluSx	chr6	+	7024425	7024730	305	84.1189	70.692	3.22424	22	4	1.89137	5	0	0.171719	0.156194	87	557	71	364	16	106	0.209302	18	86	18	68	0	0
AluY	chr6	-	73373788	73374096	308	93.8401	79.5294	5.36613	8	11	1.36869	0	0	0	0.176119	118	670	67	390	51	162	0	0	0	0	0	0	0
AluYa5	chr6	-	74320613	74320923	310	111.107	95.5357	3.96407	24	5	2.07558	1	2	0.10137	0.27673	44	159	0	0	44	115	0.238095	25	105	16	45	9	35
AluY	chr6	+	79213129	79213437	308	128.947	112.447	3.54118	29	9	2.73738	5	1	0.204056	0.226376	218	963	154	534	64	211	0.251748	36	143	31	81	5	26
AluSx	chr6	+	81323751	81324048	297	113.864	98.1765	2.68282	45	0	3.3617	7	7	0.493765	0.0277296	16	577	16	561	0	0	0.0326797	5	153	2	86	3	62
AluY	chr6	+	82546715	82547018	303	94.9756	80.5606	2.86823	34	0	2.48965	5	4	0.311135	0.166008	84	506	84	422	0	0	0.128571	27	210	7	44	20	139
AluSp	chr6	+	82770604	82770909	305	637.765	614.19	5.04138	153	2	11.2755	5	4	0.309094	0.192753	250	1297	244	997	6	50	0.19802	20	101	20	81	0	0
AluYb8	chr6	+	85818955	85819271	316	157.286	139.623	4.13494	41	0	2.87872	3	1	0.132593	0.271706	266	979	266	713	0	0	0.125	2	16	2	14	0	0
AluY	chr6	-	86037158	86037343	185	87.1397	73.4179	4.43838	10	10	2.39862	1	0	0.0566209	0.139013	62	446	58	289	4	95	0.181818	6	33	0	9	6	18
AluY	chr6	+	88281677	88281969	292	130.968	114.335	3.42165	28	12	3.03934	6	1	0.25111	0.121311	111	915	92	541	19	263	0.163043	30	184	30	154	0	0
AluSq	chr6	+	90370482	90370789	307	110.801	95.2934	2.71746	42	1	3.10765	9	4	0.443561	0.0807453	65	805	65	729	0	11	0.106195	24	226	19	150	5	52
AluY	chr6	+	90448866	90449167	301	98.7791	84.1061	5.43838	17	3	1.47423	0	0	0	0.128329	53	413	44	277	9	83	0	0	0	0	0	0	0
AluY	chr6	+	94224702	94225009	307	88.6639	74.7493	3.69586	23	1	1.7345	3	0	0.10236	0.118531	71	599	63	457	8	71	0.057971	4	69	4	65	0	0
AluJb	chr6	+	96542651	96542931	280	531.58	508.985	5.44588	6	117	9.74652	2	3	0.187051	0	0	95	0	95	0	0	0	0	74	0	74	0	0
AluSg	chr6	-	97873933	97874243	310	99.1633	84.4452	3.59235	9	19	2.00401	1	3	0.13516	0.110169	78	708	29	261	49	369	0.1	4	40	0	0	4	36
AluSx	chr7	+	100029206	100029379	173	96.611	82.1503	4.1109	22	2	3.07799	1	1	0.121097	0.139535	18	129	5	23	13	88	0.125	3	24	0	0	3	21
AluY	chr7	+	100400736	100401007	271	101.114	86.354	3.42725	26	4	2.45615	3	2	0.193263	0.21888	211	964	170	581	41	172	0.231214	40	173	33	103	7	30
AluYb8	chr7	-	101124806	101125114	308	171.019	153.006	2.61829	4	68	5.18662	2	22	0.816223	0.26037	521	2001	10	38	511	1442	0.234711	142	605	4	14	138	449
AluSq	chr7	+	101172873	101173182	309	116.538	100.637	2.90628	41	1	3.01574	9	2	0.372892	0.17759	84	473	83	369	1	20	0.134615	21	156	12	86	9	49
AluSx	chr7	-	101196320	101196512	192	115.703	99.8788	4.8092	0	26	3.00452	0	1	0.0545566	0	0	6	0	0	0	6	0	0	0	0	0	0	0
AluJo/FLAM	chr7	+	102034739	102034859	120	88.9012	74.9408	5.29007	0	18	3.32808	0	0	0	0.0245902	6	244	1	22	5	216	0	0	0	0	0	0	0
AluSq	chr7	+	102071581	102071885	304	93.8401	79.5294	5.36613	11	8	1.3867	0	0	0	0.0942029	39	414	21	257	18	118	0	0	0	0	0	0	0
AluY	chr7	+	108795813	108796025	212	603.23	580.065	5.61129	138	0	14.4426	4	1	0.247049	0.123288	198	1606	198	1408	0	0	0.03125	3	96	3	93	0	0
MIRb	chr7	-	110682854	110683048	194	91.881	77.7828	4.50719	17	4	2.40171	0	1	0.0539941	0.00431035	1	232	1	202	0	29	0.0714286	1	14	0	0	1	13
AluJo	chr7	+	111681980	111682295	315	102.083	87.1933	3.86269	23	4	1.90176	2	1	0.0997606	0.112245	55	490	44	338	11	97	0.12069	7	58	7	51	0	0
AluY	chr7	-	116852545	116852857	312	227.192	208.015	6.62109	5	41	3.27119	0	0	0	0.233154	346	1484	32	168	314	970	0	0	0	0	0	0	0
MIRb	chr7	-	120439211	120439453	242	88.9012	74.9408	5.29007	0	18	1.65029	0	0	0	0	0	116	0	0	0	116	0	0	0	0	0	0	0
AluYb8	chr7	+	12248242	12248558	316	127.273	110.872	3.16931	41	1	2.94893	8	1	0.298335	0.312292	282	903	275	590	7	31	0.27234	64	235	64	171	0	0
AluJo	chr7	+	128076451	128076749	298	138.291	121.412	5.91427	22	6	2.0847	0	0	0	0.0173502	11	634	4	504	7	119	0	0	0	0	0	0	0
AluSg	chr7	+	128190538	128190847	309	127.292	110.881	2.92065	46	0	3.30295	9	3	0.406791	0.147404	176	1194	176	1018	0	0	0.117647	36	306	35	248	1	22
tRNAPro-AGG	chr7	+	128210739	128210811	72	103.551	88.5924	3.64215	9	20	8.93651	2	2	0.581937	0.117825	39	331	7	72	32	220	0.0737705	9	122	9	49	0	64
AluY	chr7	+	128400745	128401055	310	92.0128	77.8519	4.05071	20	3	1.64615	2	0	0.0675798	0.0932755	86	922	84	805	2	31	0.162791	7	43	7	36	0	0
AluSq	chr7	-	128780011	128780324	313	87.4286	73.6397	3.9879	3	19	1.55948	1	1	0.066932	0.119741	37	309	19	104	18	168	0.145833	7	48	6	40	1	1
AluY	chr7	-	128943781	128944085	304	83.7314	70.3329	2.25173	8	32	2.91937	7	10	0.585766	0.165721	146	881	14	85	132	650	0.188605	96	509	48	205	48	208
AluY	chr7	+	135401159	135401449	290	107.555	92.3071	3.34033	7	26	2.52475	5	1	0.216721	0.192135	171	890	24	62	147	657	0.138889	20	144	5	18	15	106
AluY	chr7	+	137453023	137453329	306	109.898	94.4649	3.23141	35	0	2.53775	4	3	0.239621	0.151571	82	541	79	394	3	65	0.186047	24	129	22	71	2	34
AluY	chr7	-	137692852	137693134	282	97.9118	83.2596	2.81209	4	32	2.83241	5	5	0.371449	0.235669	111	471	44	176	67	184	0.257062	91	354	12	57	79	206
tRNAArg-CCT	chr7	+	138675985	138676058	73	497.11	474.724	4.51433	101	28	39.2075	5	6	1.5784	0.00455696	9	1975	4	1434	5	532	0	0	442	0	200	0	242
AluY	chr7	-	14008923	14009223	300	83.9622	70.535	5.20978	2	15	1.25728	0	0	0	0.228033	109	478	5	39	104	330	0	0	0	0	0	0	0
AluYb8	chr7	+	141138122	141138369	247	108.657	93.3375	5.57286	3	19	1.97619	0	0	0	0.181915	171	940	43	135	128	634	0	0	0	0	0	0	0
AluSp	chr7	-	145424283	145424589	306	943.417	917.747	4.88086	224	12	17.1117	11	5	0.547705	0.108018	97	898	9	278	88	523	0.0882353	12	136	0	1	12	123
hY5_RNA	chr7	+	148269512	148269596	84	342.994	322.195	4.07484	11	84	25.0927	2	9	1.37171	0.00923483	7	758	0	156	7	595	0	0	110	0	0	0	110
hY4_RNA	chr7	+	148291339	148291432	93	191.795	173.311	3.85024	18	36	12.8829	3	4	0.788431	0.0619718	22	355	20	110	2	223	0	0	79	0	39	0	40
hY3_RNA	chr7	+	148311779	148311880	101	979.385	953.493	6.05334	30	189	48.1089	1	5	0.622269	0.0107219	60	5596	24	125	36	5411	0	0	169	0	3	0	166
hY1_RNA	chr7	-	148315161	148315273	112	3901.15	3147.1	5.97595	735	156	176.507	20	9	2.71224	0.00352903	22	6234	18	5466	4	746	0	0	280	0	205	0	75
AluY	chr7	-	148519308	148519619	311	134.869	118.075	5.01221	16	14	2.14025	1	0	0.0336812	0.138643	94	678	34	323	60	261	0	0	0	0	0	0	0
tRNACys-GCA	chr7	-	149019204	149019276	72	101.389	86.5647	4.63567	17	6	7.08758	0	1	0.145484	0.01	3	300	2	195	1	102	0	0	0	0	0	0	0
AluY	chr7	-	149508533	149508831	298	162.985	145.183	6.14768	11	22	2.45697	0	0	0	0.192982	187	969	49	296	138	486	0	0	0	0	0	0	0
AluSx	chr7	+	150672752	150673035	283	84.1189	70.692	3.22424	8	18	2.0384	2	3	0.185068	0.143791	44	306	33	181	11	81	0.213592	22	103	22	79	0	2
AluJb	chr7	-	150901179	150901498	319	124.44	108.206	4.42725	28	2	2.08657	2	0	0.0656731	0.0444444	4	90	2	44	2	42	0	0	2	0	0	0	2
AluSx	chr7	+	150947754	150948069	315	129.112	112.586	4.47384	29	2	2.1835	2	0	0.0665071	0.115556	78	675	76	554	2	43	0.428571	3	7	3	4	0	0
AluY	chr7	-	151908810	151909113	303	115.008	99.2598	3.06363	2	37	2.85578	3	6	0.311135	0.178794	86	481	12	46	74	349	0.162037	35	216	6	42	29	139
AluY	chr7	+	151948752	151949056	304	95.2081	80.7768	2.51476	37	3	2.91937	11	3	0.482395	0.183924	135	734	109	452	26	147	0.145631	30	206	30	176	0	0
AluY	chr7	-	152610604	152610918	314	296.172	275.881	3.59806	87	4	6.43005	13	2	0.500392	0.16092	630	3915	0	0	630	3285	0.0917969	47	512	2	30	45	435
AluYg6	chr7	+	158113307	158113605	298	83.9622	70.535	5.20978	14	3	1.26571	0	0	0	0.196203	93	474	52	240	41	141	0	0	0	0	0	0	0
AluYa5	chr7	+	16902825	16903138	313	419.811	398.241	7.50018	80	5	6.02528	0	0	0	0.173972	385	2213	351	1723	34	105	0	0	0	0	0	0	0
AluYb8	chr7	+	20060870	20061187	317	92.0128	77.8519	4.05071	19	4	1.6098	2	0	0.0660875	0.290936	199	684	185	380	14	105	0.243902	10	41	10	31	0	0
AluY	chr7	+	20311254	20311539	285	84.2261	70.7458	3.63567	21	2	1.79055	0	3	0.110262	0.19337	140	724	118	434	22	150	0.179487	21	117	16	71	5	25
AluJ/FLAM	chr7	-	2680713	2680776	63	373.397	352.276	4.38251	97	1	34.5134	9	0	1.49641	0.00190476	1	525	1	524	0	0	0	0	115	0	101	0	14
MIR	chr7	+	27874099	27874295	196	92.5728	78.3394	3.32931	9	19	3.1696	1	4	0.267216	0.0921875	59	640	9	95	50	486	0.100559	18	179	3	34	15	127
AluY	chr7	-	2891041	2891338	297	99.1252	84.4315	3.25144	2	29	2.31584	1	5	0.211613	0.151562	97	640	8	52	89	491	0	0	125	0	92	0	33
AluY	chr7	-	30362840	30363117	277	88.1182	74.264	2.88887	0	31	2.48305	1	7	0.302523	0.116834	93	796	0	0	93	703	0.11828	22	186	0	0	22	164
AluY	chr7	-	35618831	35619106	275	114.069	98.3772	3.56272	33	0	2.66247	1	4	0.190452	0.0631579	6	95	6	40	0	49	0.175824	16	91	6	33	10	42
AluYb8	chr7	+	3785810	3786119	309	107.955	92.6875	3.69029	29	1	2.1541	4	0	0.135597	0.225067	167	742	163	565	4	10	0.3	24	80	24	56	0	0
AluSg	chr7	-	39377306	39377602	296	246.948	227.49	6.74021	1	49	3.74784	0	0	0	0.0849292	102	1201	0	0	102	1099	0	0	0	0	0	0	0
AluJb	chr7	+	39790283	39790590	307	173.397	155.309	5.34854	28	10	2.7463	1	0	0.0341201	0.00229885	1	435	0	373	1	61	0.0769231	1	13	1	12	0	0
AluYa5	chr7	-	39836564	39836869	305	124.813	108.503	3.25173	0	40	2.9098	1	7	0.274751	0.200611	197	982	0	0	197	785	0.286667	43	150	9	25	34	82
AluSc	chr7	+	40035565	40035744	179	103.551	88.5924	3.64215	0	29	3.59458	4	0	0.234075	0.32	8	25	8	17	0	0	0.101695	6	59	6	53	0	0
AluSx	chr7	-	43924454	43924702	248	342.165	321.394	3.82656	100	0	8.94646	11	3	0.591323	0	0	40	0	6	0	34	0.019337	7	362	4	89	3	266
FLAM_C	chr7	+	43977225	43977336	111	103.551	88.5924	3.64215	5	24	5.79666	2	2	0.377473	0.0144928	3	207	0	20	3	184	0.0103093	1	97	1	34	0	62
AluSx	chr7	+	44171184	44171469	285	92.1048	77.8964	2.934	32	0	2.4912	4	4	0.294031	0.0718085	27	376	27	349	0	0	0.0746269	10	134	2	44	8	80
AluSp	chr7	+	44682397	44682706	309	103.718	88.7413	5.50719	17	4	1.50787	0	0	0	0.129032	76	589	51	342	25	171	0	0	0	0	0	0	0
AluSp	chr7	+	45786131	45786430	299	91.881	77.7828	4.50719	19	2	1.5583	0	1	0.035033	0.110236	42	381	34	289	8	50	0	0	0	0	0	0	0
AluSq	chr7	-	45789403	45789680	277	94.8866	80.4976	1.92759	0	57	4.5656	0	31	1.17228	0.0735294	5	68	0	0	5	63	0.129032	16	124	0	0	16	108
AluY	chr7	-	47987754	47988047	293	93.3886	79.0766	3.0588	26	5	2.34745	3	4	0.250253	0.25	40	160	1	1	39	119	0.224806	29	129	29	100	0	0
MIRb	chr7	-	48087100	48087187	87	96.6309	82.1503	4.57286	22	0	5.61056	0	1	0.120401	0	0	168	0	168	0	0	0	0	234	0	192	0	42
AluY	chr7	+	51267720	51268023	303	194.942	176.382	3.63055	0	58	4.24706	5	4	0.311135	0.00261097	1	383	1	1	0	381	0.0595238	5	84	1	24	4	55
AluSx	chr7	-	52061258	52061558	300	84.2261	70.7458	3.63567	8	15	1.70102	1	2	0.104749	0.106576	47	441	15	204	32	190	0.0416667	3	72	0	0	3	69
AluSx	chr7	+	55009411	55009718	307	93.8401	79.5294	5.36613	12	7	1.37315	0	0	0	0.135354	67	495	49	294	18	134	0	0	0	0	0	0	0
AluY	chr7	-	55603268	55603561	293	93.8401	79.5294	5.36613	1	18	1.43876	0	0	0	0.169643	57	336	11	50	46	229	0	0	0	0	0	0	0
AluY	chr7	+	55765990	55766285	295	265.53	245.726	5.92759	0	57	4.28702	1	0	0.035508	0.169415	339	2001	12	58	327	1604	0.4	2	5	2	3	0	0
AluJb	chr7	-	5581919	5581978	59	85.2738	71.6858	2.96407	29	0	10.9056	7	0	1.24278	0	0	117	0	117	0	0	0.0285714	2	70	2	68	0	0
AluY	chr7	-	55892769	55893073	304	143.696	126.563	4.02661	6	32	2.7734	4	0	0.137827	0.186981	405	2166	8	28	397	1733	0	0	0	0	0	0	0
AluSx	chr7	-	56394275	56394543	268	88.9012	74.9408	5.29007	1	17	1.49019	0	0	0	0.0592784	23	388	2	26	21	339	0	0	0	0	0	0	0
Alu	chr7	+	57559679	57559741	62	179.762	161.55	3.44283	56	0	20.0401	7	3	1.68949	0	0	134	0	134	0	0	0.0444444	4	90	0	86	4	0
AluJo	chr7	+	5903205	5903492	287	96.611	82.1503	4.1109	22	2	1.85538	2	0	0.0729956	0.0564263	36	638	28	463	8	139	0	0	57	0	6	0	51
AluY	chr7	-	5995002	5995306	304	98.9366	84.2568	2.90948	1	34	2.55445	4	5	0.310111	0.177019	114	644	29	121	85	409	0.205128	32	156	11	36	21	88
AluSg	chr7	+	63659770	63660063	293	139.186	122.232	3.98861	32	5	2.8018	4	0	0.143002	0.110775	110	993	90	758	20	125	0.0909091	7	77	7	70	0	0
AluSc	chr7	+	64354502	64354637	135	87.4286	73.6397	3.9879	0	22	3.61569	2	0	0.155183	0	0	43	0	0	0	43	0.131579	10	76	0	0	10	66
AluSx	chr7	-	65044943	65045233	290	100.114	85.378	2.68512	34	5	2.9838	2	10	0.433443	0.126394	34	269	18	173	16	62	0.0839161	24	286	9	122	15	140
AluJb	chr7	+	65692339	65692462	123	156.903	139.268	4.38556	8	31	7.03497	1	2	0.255485	0.00877193	2	228	2	47	0	179	0.0666667	5	75	3	17	2	53
AluSx	chr7	+	66521994	66522301	307	137.386	120.547	3.35489	43	0	3.10765	7	1	0.272961	0.0940171	44	468	44	424	0	0	0.0309278	3	97	2	78	1	16
AluJo	chr7	-	67084	67384	300	108.657	93.3375	5.57286	6	16	1.62706	0	0	0	0.00191939	1	521	0	142	1	378	0	0	0	0	0	0	0
AluY	chr7	+	70828879	70829189	310	87.4286	73.6397	3.9879	22	0	1.57458	1	1	0.0675798	0.191919	38	198	30	144	8	16	0.0416667	1	24	1	23	0	0
AluSx	chr7	+	72294857	72295152	295	97.4829	82.8887	3.10393	26	6	2.40675	7	0	0.248556	0.100372	54	538	40	389	14	95	0.05	3	60	3	57	0	0
AluYb8	chr7	-	73271283	73271497	214	83.9622	70.535	5.20978	0	17	1.76254	0	0	0	0.219251	164	748	74	264	90	320	0	0	0	0	0	0	0
AluSx	chr7	+	73672781	73672949	168	134.687	117.899	3.94959	4	32	4.7544	2	2	0.249402	0.114286	8	70	8	62	0	0	0	0	0	0	0	0	0
AluSx	chr7	-	73739491	73739790	299	183.06	164.738	5.42165	33	7	2.96819	0	1	0.035033	0.0681653	94	1379	70	1158	24	127	0.228571	8	35	8	27	0	0
AluJo	chr7	+	73918325	73918629	304	90.4437	76.4294	3.48727	25	1	1.89759	3	1	0.137827	0.0645933	27	418	26	380	1	11	0.0681818	3	44	3	41	0	0
AluSg	chr7	+	73955755	73956056	301	113.776	98.0935	2.09374	39	23	4.57012	24	6	1.04401	0.163922	219	1336	208	904	11	213	0.114923	67	583	67	516	0	0
AluJo	chr7	+	73968288	73968405	117	96.8332	82.2761	3.37911	26	3	5.49939	5	0	0.447644	0	0	556	0	474	0	82	0	0	99	0	75	0	24
AluSq	chr7	+	75995529	75995829	300	93.8401	79.5294	5.36613	19	0	1.40519	0	0	0	0.0578035	10	173	10	163	0	0	0	0	0	0	0	0	0
AluSx	chr7	-	77206992	77207304	312	116.061	100.205	3.42406	34	1	2.48895	0	6	0.20144	0.0888889	4	45	0	0	4	41	0.14218	30	211	6	59	24	122
MIRb	chr7	-	7822213	7822434	221	91.881	77.7828	4.50719	1	20	2.10829	0	1	0.0473976	0.170103	33	194	2	6	31	155	0	0	1	0	0	0	1
AluYb9	chr7	-	78967207	78967525	318	97.5939	82.9861	3.8092	2	24	1.81405	2	1	0.0988195	0.294562	195	662	9	45	186	422	0.255556	23	90	0	0	23	67
AluJo	chr7	-	86983983	86984288	305	96.8332	82.2761	3.37911	26	3	2.1096	3	2	0.171719	0.0530303	7	132	0	72	7	53	0.078125	5	64	3	49	2	10
AluSx	chr7	-	94552662	94552962	300	102.083	87.1933	3.86269	22	5	1.99685	1	2	0.104749	0.0723982	16	221	12	93	4	112	0.0952381	8	84	0	18	8	58
AluY	chr7	+	96832947	96833258	311	107.955	92.6875	3.69029	30	0	2.14025	3	1	0.134725	0.271845	56	206	56	150	0	0	0	0	58	0	36	0	22
AluSq	chr7	+	98216510	98216822	312	91.881	77.7828	4.50719	16	5	1.49337	1	0	0.0335733	0.0513347	25	487	20	355	5	107	0.0952381	2	21	2	19	0	0
AluJo	chr7	+	98684823	98685125	302	200.651	182.006	3.90226	2	54	4.11418	6	1	0.242795	0.0284091	5	176	5	55	0	116	0.016	2	125	2	65	0	58
AluSx	chr7	-	98685131	98685413	282	118.421	102.491	3.60519	31	3	2.67505	0	5	0.185725	0.0696721	17	244	3	62	14	165	0.03	3	100	0	29	3	68
AluSg	chr7	-	99760225	99760526	301	97.6167	82.9861	1.77992	23	43	4.86497	2	38	1.39201	0.162393	228	1404	4	168	224	1008	0.101887	81	795	1	27	80	687
FLAM_A	chr7	+	99819928	99819987	59	261.765	242.028	6.82351	0	53	19.9309	0	0	0	0	0	6	0	5	0	1	0	0	4	0	4	0	0
AluJo	chr7	-	99885741	99885851	110	85.2738	71.6858	2.96407	19	10	5.84936	3	4	0.666582	0.0822943	33	401	29	271	4	97	0.0594059	6	101	5	78	1	17
AluY	chr8	+	101221595	101221909	314	359.633	338.662	4.59806	90	1	6.43005	1	6	0.233516	0.140815	335	2379	331	2021	4	23	0.0980392	10	102	10	92	0	0
AluY	chr8	-	101296932	101297227	295	1135.34	1108.59	5.92114	1	256	19.3292	2	6	0.284064	0.11038	386	3497	11	48	375	3063	0.176	22	125	15	61	7	42
AluJb	chr8	-	103531622	103531937	315	109.729	94.3413	2.92613	35	4	2.74699	6	4	0.332535	0.0230415	5	217	1	147	4	65	0.0592593	8	135	4	61	4	66
AluSx	chr8	+	104148521	104148820	299	96.611	82.1503	4.1109	6	18	1.78091	2	0	0.070066	0.134276	38	283	26	117	12	128	0.16	4	25	4	21	0	0
AluY	chr8	+	110502905	110503201	296	150.71	133.301	3.71746	43	0	3.22314	2	4	0.212328	0.312883	102	326	102	224	0	0	0.203125	26	128	4	20	22	82
AluY	chr8	+	112431370	112431686	316	98.7791	84.1061	5.43838	5	15	1.40425	0	0	0	0.138277	69	499	13	92	56	338	0	0	0	0	0	0	0
AluY	chr8	+	113836454	113836736	282	110.925	95.4092	4.75364	14	11	1.96695	1	0	0.0371449	0.158055	104	658	44	209	60	345	0.176471	3	17	3	14	0	0
AluJo	chr8	-	11699826	11700133	307	96.8332	82.2761	3.37911	3	26	2.09586	1	4	0.1706	0.0482625	25	518	0	8	25	485	0.00980392	1	102	1	75	0	26
AluYb8	chr8	-	118292718	118292990	272	177.802	159.622	6.27152	0	36	2.93654	0	0	0	0.262829	210	799	0	0	210	589	0	0	0	0	0	0	0
AluSx	chr8	+	119019599	119019884	285	208.168	189.355	4.74021	50	0	3.89249	3	0	0.110262	0.106145	57	537	54	454	3	26	0.0606061	4	66	1	37	3	25
tRNAMet-CAT	chr8	-	124238650	124238723	73	1796.33	1765.85	7.08457	139	245	116.711	4	1	0.717457	0.00357228	30	8398	12	3849	18	4519	0	0	54	0	0	0	54
AluSx	chr8	+	124243155	124243460	305	91.881	77.7828	4.50719	2	19	1.52764	1	0	0.0343438	0.111486	66	592	12	28	54	498	0.153846	2	13	2	11	0	0
MIR3	chr8	-	124993037	124993240	203	91.881	77.7828	4.50719	12	9	2.29523	0	1	0.0516003	0.0470914	17	361	4	193	13	151	0	0	37	0	0	0	37
MIRb	chr8	-	12544145	12544270	125	93.8401	79.5294	5.36613	5	14	3.37246	0	0	0	0.025641	3	117	3	25	0	89	0	0	0	0	0	0	0
AluY	chr8	+	125895882	125896190	308	101.114	86.354	3.42725	24	6	2.16109	5	0	0.170047	0.21519	153	711	123	387	30	171	0.28169	20	71	17	37	3	14
AluSp	chr8	-	126185405	126185713	308	88.6639	74.7493	3.69586	3	21	1.72887	1	2	0.102028	0.17148	95	554	10	53	85	406	0.0943396	5	53	0	0	5	48
AluSx	chr8	+	127478073	127478378	305	911.22	885.72	6.15941	42	160	14.6945	3	2	0.171719	0.111663	45	403	45	358	0	0	0.0571429	6	105	2	53	4	46
AluY	chr8	+	127689808	127690106	298	87.1397	73.4179	4.43838	20	0	1.48907	1	0	0.0351506	0.20524	94	458	94	364	0	0	0.115385	3	26	3	23	0	0
MIRb	chr8	-	128299888	128299964	76	125.59	109.24	1.4709	0	116	33.8647	12	76	12.1288	0.00445104	3	674	0	0	3	671	0.00325203	2	615	0	22	2	591
AluY	chr8	-	128318959	128319254	295	125.276	108.951	4.91427	20	8	2.1059	1	0	0.035508	0.204687	131	640	78	379	53	130	0	0	0	0	0	0	0
AluSc	chr8	-	129549777	129550086	309	88.3342	74.46	3.27773	23	4	1.93869	1	4	0.169496	0.00632911	1	158	0	53	1	104	0.0555556	2	36	0	3	2	31
AluY	chr8	+	130076429	130076762	333	90.7805	76.7334	3.15672	29	0	1.93222	2	4	0.188736	0.0662906	47	709	47	662	0	0	0.101695	12	118	4	39	8	67
AluY	chr8	+	13072328	13072630	302	88.9012	74.9408	5.29007	10	8	1.32242	0	0	0	0.131439	74	563	33	212	41	277	0	0	0	0	0	0	0
AluY	chr8	-	131188602	131188912	310	103.718	88.7413	5.50719	4	17	1.503	0	0	0	0.168246	71	422	8	84	63	267	0	0	0	0	0	0	0
AluY	chr8	-	131548096	131548389	293	194.857	176.305	3.28605	60	4	4.84635	5	8	0.464755	0.138241	338	2445	322	2050	16	57	0.202899	70	345	10	71	60	204
AluY	chr8	-	132611	132908	297	122.788	106.612	3.64645	29	6	2.61465	3	2	0.176345	0.161369	66	409	41	238	25	105	0.223077	29	130	2	23	27	78
AluY	chr8	+	133796553	133796866	313	153.108	135.6	6.0588	6	25	2.19746	0	0	0	0.156997	184	1172	33	161	151	827	0	0	0	0	0	0	0
AluSx	chr8	-	134199746	134200050	304	132.504	115.821	3.03613	38	8	3.35728	5	6	0.379025	0.0234604	8	341	2	178	6	155	0.0127796	4	313	0	0	4	309
AluY	chr8	+	134227367	134227676	309	103.718	88.7413	5.50719	21	0	1.50787	0	0	0	0.0727273	32	440	32	408	0	0	0	0	0	0	0	0	0
AluJo	chr8	-	134671551	134671815	264	98.7791	84.1061	5.43838	19	1	1.68085	0	0	0	0	0	149	0	139	0	10	0	0	0	0	0	0	0
AluY	chr8	+	13545380	13545683	303	3184.32	3147.1	7.48255	0	675	49.427	4	3	0.241994	0.0958904	7	73	7	53	0	13	0.0638298	9	141	8	105	1	27
AluYa5	chr8	-	138269357	138269589	232	143.23	126.121	5.96408	1	28	2.7734	0	0	0	0.2226	262	1177	115	252	147	663	0	0	0	0	0	0	0
AluY	chr8	-	145043637	145043906	269	286.697	266.566	4.18848	0	77	6.35099	3	5	0.31152	0.0527344	27	512	6	24	21	461	0.193548	30	155	0	0	30	125
AluJb	chr8	-	145047244	145047551	307	129.305	112.747	4.14768	21	12	2.38494	1	2	0.10236	0.0709677	11	155	1	23	10	121	0.0566038	3	53	0	0	3	50
AluYb8	chr8	-	15431668	15431964	296	96.6309	82.1503	4.57286	1	21	1.64905	0	1	0.0353881	0.272085	154	566	0	1	154	411	0.333333	1	3	0	0	1	2
AluYb8	chr8	+	17309988	17310301	313	92.5728	78.3394	3.32931	3	25	1.9848	2	3	0.16733	0.235065	181	770	14	52	167	537	0.207547	11	53	11	42	0	0
AluSc	chr8	+	19483286	19483425	139	88.9012	74.9408	5.29007	16	2	2.87316	0	0	0	0.228739	78	341	69	206	9	57	0	0	0	0	0	0	0
AluY	chr8	+	20237721	20238029	308	294.148	273.894	3.89824	82	2	6.05106	4	7	0.374102	0.0491228	98	1995	90	1859	8	38	0.181452	45	248	33	94	12	109
AluSx	chr8	+	22811567	22811879	312	382.491	361.261	4.53451	2	96	6.96906	4	4	0.268586	0.0555556	26	468	7	26	19	416	0.0735294	5	68	3	41	2	22
AluSx	chr8	+	27849785	27850047	262	85.2738	71.6858	2.96407	27	2	2.45584	6	1	0.279863	0.139731	83	594	75	455	8	56	0.0727273	8	110	5	81	3	21
AluY	chr8	+	39738475	39738778	303	83.9622	70.535	5.20978	7	10	1.24483	0	0	0	0.144	54	375	18	142	36	179	0	0	0	0	0	0	0
AluSx	chr8	+	40022697	40022994	297	372.8	351.74	6.39517	8	71	5.90165	1	0	0.0352689	0.0584416	18	308	9	151	9	139	0.142857	2	14	2	12	0	0
AluSg	chr8	-	40387136	40387435	299	85.2738	71.6858	2.96407	1	28	2.15194	3	4	0.245231	0.160326	118	736	0	3	118	615	0.178808	27	151	0	0	27	124
AluSx	chr8	-	42834727	42835022	295	252.059	232.474	3.63922	0	76	5.71603	6	6	0.426096	0.0353003	67	1898	1	10	66	1821	0.0460829	10	217	5	65	5	142
AluJo	chr8	+	43018380	43018655	275	115.123	99.357	4.32931	3	25	2.25906	2	0	0.0761808	0.0272109	4	147	4	38	0	105	0.109091	6	55	6	49	0	0
AluSx	chr8	+	48815748	48816059	311	93.3886	79.0766	3.0588	8	23	2.21159	3	4	0.235769	0.162996	37	227	21	94	16	96	0.132653	13	98	10	64	3	21
AluSg	chr8	+	49034509	49034805	296	94.9416	80.5494	3.20486	13	17	2.2487	3	3	0.212328	0.108059	59	546	30	227	29	260	0.0723684	11	152	5	110	6	31
AluY	chr8	+	49144139	49144448	309	121.26	105.152	3.82576	7	26	2.36951	3	1	0.135597	0.294326	83	282	78	157	5	42	0.2	14	70	8	44	6	12
AluY	chr8	-	62032289	62032596	307	106.588	91.3872	3.91427	24	4	2.02359	1	2	0.10236	0.120773	50	414	9	109	41	255	0.215686	11	51	0	1	11	39
AluY	chr8	-	6500588	6500886	298	152.746	135.252	4.09973	3	37	2.97815	0	4	0.140602	0.177625	181	1019	11	68	170	770	0.2	9	45	0	0	9	36
tRNATyr-GTA	chr8	+	67188155	67188248	93	1284.06	1256.38	6.41741	77	205	67.2773	4	2	0.675798	0.00172333	11	6383	6	1705	5	4667	0	0	109	0	88	0	21
tRNATyr-GTA	chr8	+	67188776	67188865	89	295.221	274.955	4.51331	16	59	18.6971	1	5	0.706171	0	0	484	0	280	0	204	0	0	7	0	7	0	0
tRNAAla-AGC	chr8	+	67188977	67189050	73	194.264	175.72	4.18355	17	34	15.5007	3	2	0.717457	0.000574713	1	1740	0	245	1	1494	0	0	62	0	24	0	38
AluY	chr8	+	67713286	67713591	305	84.1583	70.6949	2.84229	30	0	2.18235	2	6	0.274751	0.119326	92	771	88	667	4	12	0.136126	26	191	26	165	0	0
AluY	chr8	+	74465300	74465602	302	148.1	130.794	2.67907	54	6	4.40806	16	3	0.659015	0.205924	146	709	123	392	23	171	0.197101	68	345	65	268	3	9
AluY	chr8	+	75962399	75962698	299	108.293	92.9931	3.10159	33	3	2.67137	4	4	0.280264	0.231614	211	911	204	675	7	25	0.147826	17	115	17	97	0	1
AluSx	chr8	+	7939352	7939666	314	128.413	111.986	5.8092	23	3	1.83716	0	0	0	0.237237	158	666	114	279	44	229	0	0	0	0	0	0	0
AluSq/x	chr8	+	81247634	81247769	135	193.895	175.368	4.38941	0	49	8.05313	2	2	0.310366	0.0487805	6	123	0	18	6	99	0.060241	5	83	3	58	2	20
AluSq	chr8	-	81950098	81950393	295	88.6639	74.7493	3.69586	3	21	1.80506	1	2	0.106524	0.134454	64	476	12	67	52	345	0.0547945	4	73	0	0	4	69
AluY	chr8	+	84898905	84899205	300	290.903	270.711	4.67719	70	2	5.32493	5	0	0.174581	0.135784	266	1959	265	1635	1	58	0.132812	17	128	17	111	0	0
MIR3	chr8	+	85521247	85521380	133	83.9622	70.535	5.20978	17	0	2.83596	0	0	0	0.140625	9	64	9	55	0	0	0.0909091	2	22	2	20	0	0
AluYa5	chr8	+	88532039	88532343	304	172.863	154.805	6.23141	35	0	2.55445	0	0	0	0.208377	199	955	199	756	0	0	0	0	0	0	0	0	0
AluY	chr8	+	89056818	89057114	296	93.8401	79.5294	5.36613	11	8	1.42418	0	0	0	0.141304	65	460	34	225	31	170	0	0	0	0	0	0	0
AluY	chr8	-	90310886	90311176	290	126.721	110.345	3.38556	3	36	2.9838	6	1	0.252842	0.200216	185	924	9	57	176	682	0.182741	36	197	26	96	10	65
AluSg	chr8	-	94954702	94954988	286	137.386	120.547	3.35489	39	4	3.33584	5	3	0.293003	0.078125	10	128	1	31	9	87	0.0669643	15	224	13	187	2	22
AluYb8	chr8	+	9564056	9564367	311	139.186	122.232	3.98861	37	0	2.63964	3	1	0.134725	0.244444	242	990	242	748	0	0	0.277778	25	90	25	65	0	0
AluSp	chr8	+	95811868	95812149	281	249.899	230.336	4.15902	10	57	5.29019	1	6	0.26094	0.116279	70	602	49	323	21	209	0.115385	3	26	2	20	1	3
tRNASer-AGA	chr8	-	96351060	96351142	82	1071.09	1044.67	6.17312	234	4	64.397	2	4	0.766454	0.00191414	7	3657	5	2390	2	1260	0	0	97	0	71	0	26
AluY	chr9	+	102226804	102227107	303	138.479	121.567	4.56272	33	0	2.41643	0	2	0.069141	0.107143	105	980	105	875	0	0	0.0909091	1	11	0	0	1	10
AluYa5	chr9	-	103262217	103262517	300	184.005	165.675	3.46816	0	57	4.21557	3	7	0.349162	0.204196	292	1430	8	28	284	1110	0.197802	36	182	0	0	36	146
AluJ/FRAM	chr9	+	105101282	105101369	87	305.319	284.9	5.59528	1	67	17.3417	1	1	0.240802	0	0	451	0	14	0	437	0	0	51	0	51	0	0
AluY	chr9	-	105211563	105211864	301	105.845	90.7213	4.22424	0	26	1.9165	0	2	0.0696004	0.0940367	41	436	0	0	41	395	0.225	9	40	0	0	9	31
FLAM_C	chr9	-	106767151	106767272	121	98.7791	84.1061	5.43838	20	0	3.66731	0	0	0	0	0	110	0	88	0	22	0	0	0	0	0	0	0
AluSx	chr9	+	112591599	112591891	292	83.9622	70.535	5.20978	14	3	1.29172	0	0	0	0.114441	42	367	35	259	7	66	0	0	4	0	4	0	0
AluYd8	chr9	+	113143227	113143523	296	237.07	217.735	6.68188	46	2	3.59793	0	0	0	0.0771104	95	1232	91	1092	4	45	0	0	0	0	0	0	0
AluSx	chr9	-	113296682	113296981	299	306.602	286.157	3.57234	1	94	7.04945	3	13	0.560528	0.234924	261	1111	2	15	259	835	0.103321	28	271	0	0	28	243
AluJo	chr9	+	116545542	116545795	253	83.9622	70.535	5.20978	14	3	1.49084	0	0	0	0.0251572	8	318	0	245	8	65	0	0	0	0	0	0	0
AluY	chr9	+	117157166	117157491	325	88.9012	74.9408	5.29007	17	1	1.22883	0	0	0	0.247485	123	497	117	351	6	23	0	0	0	0	0	0	0
AluSg/x	chr9	-	118459988	118460162	174	139.186	122.232	3.98861	32	5	4.71797	4	0	0.240802	0.0291262	3	103	0	3	3	97	0	0	0	0	0	0	0
AluJb	chr9	+	122359572	122359866	294	145.845	128.614	3.41978	0	45	3.396	4	4	0.28503	0.00826446	2	242	0	125	2	115	0.0145985	2	137	0	2	2	133
AluYb8	chr9	+	123536195	123536503	308	155.391	137.776	3.12307	50	3	3.81793	6	6	0.408112	0.266465	352	1321	346	902	6	67	0.253247	78	308	56	167	22	63
MIR	chr9	+	126455182	126455304	122	99.1252	84.4315	3.25144	1	30	5.63773	2	4	0.515157	0.00746269	2	268	0	19	2	247	0.031746	2	63	2	32	0	29
AluSc	chr9	-	126874128	126874406	278	94.9756	80.5606	2.86823	31	3	2.71354	6	3	0.339114	0.027027	3	111	3	36	0	72	0.080402	16	199	13	128	3	55
AluY	chr9	+	12810222	12810501	279	261.765	242.028	6.82351	52	1	4.21477	0	0	0	0.232203	137	590	133	447	4	6	0.178571	5	28	0	0	5	23
MIRb	chr9	+	128963859	128964124	265	105.765	90.6603	2.55763	2	42	3.68391	5	10	0.592917	0.113269	70	618	2	23	68	525	0.10084	24	238	1	16	23	198
AluY	chr9	+	129527382	129527686	304	314.472	293.908	3.80639	16	76	6.71455	11	2	0.447938	0.0535433	34	635	14	206	20	395	0.112195	23	205	23	182	0	0
AluSg	chr9	+	129973545	129973862	317	106.588	91.3872	3.91427	18	10	1.95975	3	0	0.0991312	0.130814	90	688	52	310	38	288	0.1875	18	96	15	60	3	18
tRNAArg-TCT	chr9	-	130142175	130142266	91	134.085	117.314	2.90399	25	24	11.947	5	8	1.49641	0.0026738	1	374	1	254	0	119	0	0	205	0	114	0	91
AluJo	chr9	+	130153218	130153540	322	87.9245	74.0789	2.44165	37	1	2.61837	9	5	0.455429	0.0930576	63	677	63	607	0	7	0.0865385	36	416	34	370	2	10
AluY	chr9	+	130198220	130198523	303	155.391	137.776	3.12307	46	7	3.88093	11	1	0.414846	0.191509	212	1107	191	757	21	138	0.236715	49	207	49	158	0	0
AluY	chr9	-	130220684	130220992	308	215.218	196.297	3.85473	2	59	4.39422	2	6	0.272074	0.212687	342	1608	4	54	338	1212	0.204724	52	254	27	69	25	133
AluJb	chr9	+	130337926	130338081	155	90.1551	76.1556	2.73072	3	31	4.86687	0	10	0.675798	0.0406977	7	172	5	30	2	135	0.0645161	2	31	0	0	2	29
AluY	chr9	-	130512056	130512327	271	88.3342	74.46	3.27773	5	22	2.21053	3	2	0.193263	0.195777	102	521	6	45	96	374	0.138211	17	123	6	68	11	38
AluSc	chr9	+	130881728	130881932	204	87.1397	73.4179	4.43838	10	10	2.17522	1	0	0.0513474	0.219601	121	551	120	421	1	9	0.238095	10	42	10	32	0	0
AluSq	chr9	+	131188475	131188772	297	84.1189	70.692	3.22424	13	13	1.94231	3	2	0.176345	0.106061	42	396	31	229	11	125	0.0921986	13	141	9	69	4	59
AluSg	chr9	-	131492602	131492905	303	148.169	130.849	6.01221	6	24	2.19675	0	0	0	0.145658	104	714	0	7	104	603	0	0	0	0	0	0	0
AluY	chr9	-	131901982	131902294	312	96.1168	81.666	2.97776	16	17	2.34672	4	4	0.268586	0.146516	143	976	86	448	57	385	0.25	46	184	14	46	32	92
AluSp	chr9	-	131966722	131967023	301	87.1878	73.4179	2.28694	37	4	3.02218	7	10	0.591604	0.227027	42	185	18	66	24	77	0.232446	96	413	29	144	67	173
RNU6atac	chr9	+	136019385	136019507	122	2128.22	2096.17	5.58763	108	391	90.7493	5	16	1.80305	0.00377715	24	6354	9	2862	15	3468	0.0136054	4	294	4	75	0	215
AluSx	chr9	+	137607239	137607458	219	118.421	102.491	3.60519	10	24	3.44459	1	4	0.239152	0.0566265	47	830	13	138	34	645	0.208333	10	48	6	0	4	38
AluSx	chr9	+	138832054	138832354	300	85.65	72.0215	2.60519	13	21	2.51455	7	4	0.384078	0.16442	61	371	52	246	9	64	0.160714	45	280	41	181	4	54
AluSg	chr9	+	139145521	139145825	304	120.34	104.261	3.46416	36	0	2.62743	4	2	0.206741	0.308772	88	285	86	193	2	4	0.175	28	160	24	98	4	34
AluY	chr9	+	139302259	139302570	311	97.5939	82.9861	3.8092	4	22	1.85488	0	3	0.101044	0.114754	14	122	10	31	4	77	0.227273	5	22	5	17	0	0
AluYa5	chr9	+	18170249	18170553	304	109.729	94.3413	2.92613	33	6	2.84639	10	0	0.344568	0.184713	58	314	55	244	3	12	0.292308	19	65	19	46	0	0
AluY	chr9	+	19770615	19770891	276	133.792	117.037	4.51896	32	0	2.57243	2	0	0.0759048	0.173554	126	726	126	600	0	0	0.0909091	2	22	2	16	0	4
AluY	chr9	-	24445879	24446107	228	103.718	88.7413	5.50719	6	15	2.04356	0	0	0	0.155989	56	359	20	220	36	83	0	0	0	0	0	0	0
AluY	chr9	-	25016933	25017244	311	86.6433	72.9601	3.10692	5	23	1.99756	1	5	0.202087	0.212192	181	853	30	141	151	531	0.140523	43	306	12	100	31	163
AluSg	chr9	+	27911826	27912142	316	444.014	422.164	4.12395	2	121	8.63616	3	11	0.464076	0.157895	3	19	3	16	0	0	0.204545	9	44	9	35	0	0
MIRb	chr9	+	312422	312654	232	142.838	125.76	2.78902	55	0	5.2599	16	0	0.722405	0.00923077	3	325	1	275	2	47	0.0192308	2	104	2	66	0	36
AluSx	chr9	-	32379798	32380095	297	85.2738	71.6858	2.96407	1	28	2.16643	2	5	0.246882	0.109091	36	330	0	9	36	285	0.145695	22	151	0	0	22	129
FLAM_A	chr9	+	34012322	34012431	109	110.479	95.0128	4.27773	1	26	5.49591	0	2	0.192199	0	0	30	0	13	0	17	0	0	2	0	0	0	2
AluY	chr9	-	34065306	34065619	313	91.0396	76.9595	2.82576	1	32	2.33923	4	5	0.301194	0.139506	113	810	7	40	106	657	0.130682	23	176	4	22	19	131
AluSc	chr9	+	34207968	34208278	310	130.968	114.335	3.42165	38	2	2.86287	7	0	0.236529	0.170455	75	440	65	304	10	61	0.107843	11	102	11	91	0	0
AluY	chr9	+	34626348	34626656	308	110.925	95.4092	4.75364	22	3	1.80091	0	1	0.0340093	0.251101	171	681	153	436	18	74	0	0	0	0	0	0	0
AluJb	chr9	+	35647500	35647737	237	103.91	88.8585	2.28078	42	8	4.68085	14	7	0.928153	0.10981	150	1366	116	963	34	253	0.113208	36	318	24	248	12	34
RNaseMRP_RNA	chr9	-	35647749	35648014	265	629.947	606.53	4.53761	120	44	13.731	5	9	0.553389	0.00105932	4	3776	2	2890	2	882	0	0	361	0	202	0	159
AluY	chr9	+	36543399	36543713	314	176.201	158.06	4.8719	39	2	2.89706	1	1	0.0667189	0.151691	157	1035	150	819	7	59	0.2	6	30	0	0	6	24
AluY	chr9	-	3795199	3795489	290	94.9756	80.5606	2.86823	31	3	2.60126	3	6	0.325082	0.248269	251	1011	229	713	22	47	0.232662	104	447	4	30	100	313
AluSq	chr9	+	38836221	38836533	312	88.9012	74.9408	5.29007	15	3	1.28003	0	0	0	0.155963	51	327	48	240	3	36	0	0	0	0	0	0	0
AluSx	chr9	+	46091560	46091964	404	153.108	135.6	6.0588	28	3	1.70248	0	0	0	0.034188	16	468	15	385	1	67	0	0	0	0	0	0	0
MIRb	chr9	+	66023577	66023740	163	192.619	174.126	6.38556	39	0	5.3086	0	0	0	0.227586	33	145	33	112	0	0	0	0	0	0	0	0	0
AluSg/x	chr9	-	66959236	66959398	162	207.436	188.677	6.49124	0	42	5.75224	0	0	0	0.0339559	20	589	0	12	20	557	0	0	0	0	0	0	0
MIRm	chr9	-	67441085	67441307	222	92.0049	77.8519	2.54118	38	0	3.79781	8	5	0.613393	0.116858	61	522	61	461	0	0	0.15748	40	254	33	155	7	59
AluY	chr9	+	67855424	67855720	296	83.9622	70.535	5.20978	11	6	1.27427	0	0	0	0.21564	91	422	54	207	37	124	0	0	0	0	0	0	0
AluY	chr9	+	68810110	68810385	275	112.394	96.7662	3.14062	1	36	2.98519	5	3	0.304723	0.205438	204	993	6	19	198	770	0.19598	39	199	27	72	12	88
AluSq	chr9	+	69874976	69875288	312	108.657	93.3375	5.57286	19	3	1.56448	0	0	0	0.170103	66	388	57	251	9	71	0	0	0	0	0	0	0
AluSq	chr9	+	70644830	70645132	302	106.588	91.3872	3.91427	19	9	2.05709	1	2	0.104055	0.0955752	54	565	36	303	18	208	0.0512821	2	39	0	25	2	12
AluSx	chr9	-	70938282	70938586	304	87.9245	74.0789	2.44165	1	37	2.7734	3	11	0.482395	0.12349	92	745	5	29	87	624	0.115646	34	294	2	34	32	226
AluSx	chr9	+	71953781	71953965	184	90.7805	76.7334	3.15672	29	0	3.4969	3	3	0.341572	0.0434783	1	23	0	0	1	22	0	0	54	0	54	0	0
AluY	chr9	-	72702855	72703157	302	570.146	547.287	5.17526	1	135	9.99159	1	6	0.242795	0.186091	776	4170	13	59	763	3335	0.24	24	100	24	76	0	0
AluSx	chr9	-	7473500	7473781	281	323.462	302.83	4.21162	82	5	6.86935	4	5	0.335494	0	0	121	0	0	0	121	0.00625	1	160	0	5	1	154
AluY	chr9	+	77693263	77693560	297	83.9622	70.535	5.20978	8	9	1.26998	0	0	0	0.174699	87	498	30	121	57	290	0	0	0	0	0	0	0
AluY	chr9	-	83532873	83533188	315	115.123	99.357	4.32931	24	4	1.9722	1	1	0.0665071	0.119342	87	729	87	633	0	9	0.0810811	6	74	4	39	2	29
AluJo	chr9	+	87646048	87646333	285	175.53	157.419	4.26778	7	38	3.50324	2	2	0.147016	0.101266	16	158	14	109	2	33	0.0666667	4	60	4	56	0	0
AluY	chr9	-	88369832	88370114	282	88.9012	74.9408	5.29007	2	16	1.4162	0	0	0	0.0954545	42	440	8	67	34	331	0	0	0	0	0	0	0
AluSp	chr9	+	89886901	89887193	292	87.1397	73.4179	4.43838	13	7	1.51967	1	0	0.0358728	0.121368	71	585	44	253	27	261	0.0847458	5	59	2	25	3	29
AluSc	chr9	-	90091044	90091177	133	101.114	86.354	3.42725	0	30	5.00463	1	4	0.393792	0.027027	4	148	0	0	4	144	0.126761	9	71	0	0	9	62
AluY	chr9	-	91610752	91611052	300	94.9416	80.5494	3.20486	12	18	2.21872	2	4	0.209497	0.176471	99	561	43	223	56	239	0.147239	24	163	13	51	11	88
AluYa5	chr9	-	91926115	91926433	318	581.664	558.713	6.46906	0	125	8.72139	1	1	0.0658797	0.151925	505	3324	0	0	505	2819	0.178571	10	56	0	0	10	46
AluY	chr9	-	96739976	96740275	299	84.2249	70.7458	1.98144	2	46	3.56183	13	12	0.875825	0.112885	99	877	1	7	98	771	0.104508	51	488	3	52	48	385
AluSg	chr9	-	97589801	97590070	269	119.777	103.75	4.37911	0	29	2.39193	2	0	0.07788	0.0540541	16	296	0	36	16	244	0.0851064	4	47	4	43	0	0
AluY	chr9	-	98256551	98256850	299	111.799	96.1939	3.3828	2	32	2.52296	2	4	0.210198	0.154599	79	511	0	0	79	432	0.163462	17	104	0	0	17	87
AluY	chr9	+	98447622	98447929	307	116.061	100.205	3.42406	31	4	2.52949	4	2	0.20472	0.172236	134	778	132	607	2	37	0.129412	11	85	5	31	6	43
AluSp	chr9	-	98448900	98449192	292	92.5728	78.3394	3.32931	23	5	2.12754	3	2	0.179364	0.027027	5	185	4	71	1	109	0.111111	5	45	0	11	5	29
AluSx	chr9	-	98548926	98549227	301	143.801	126.638	3.52481	43	0	3.1696	3	4	0.243602	0.0438597	5	114	1	46	4	63	0.0344828	4	116	2	66	2	46
AluSp	chr9	+	98702560	98702866	306	101.389	86.5647	4.63567	18	5	1.66767	0	1	0.0342316	0.142857	42	294	32	153	10	99	0	0	20	0	14	0	6
AluY	chrX	+	102843044	102843360	316	88.3342	74.46	3.27773	19	8	1.89574	4	1	0.165742	0.18706	133	711	81	400	52	178	0.134615	14	104	14	90	0	0
AluY	chrX	+	106064071	106064368	297	133.352	116.636	5.86269	15	12	2.01702	0	0	0	0.238571	167	700	98	255	69	278	0	0	0	0	0	0	0
AluY	chrX	-	117625409	117625674	265	141.608	124.56	3.3877	2	42	3.68391	0	8	0.316222	0.140909	93	660	0	0	93	567	0.0789474	12	152	0	0	12	140
AluSx	chrX	-	118439912	118440205	293	228.551	209.345	5.21131	1	51	3.93766	0	2	0.0715008	0.0515713	64	1241	3	23	61	1154	0.078125	5	64	0	34	5	25
AluSx	chrX	+	119651473	119651757	284	108.657	93.3375	5.57286	8	14	1.71873	0	0	0	0.101266	56	553	21	186	35	311	0.666667	6	9	0	0	6	3
AluSp	chrX	-	122802895	122803173	278	101.222	86.4265	4.16868	18	7	1.99525	0	2	0.0753587	0.223464	40	179	21	59	19	80	0.160714	9	56	2	5	7	42
AluSp	chrX	-	122953192	122953495	303	178.227	160.031	5.38556	27	12	2.85578	0	1	0.0345705	0.150152	197	1312	122	858	75	257	0.2	6	30	0	0	6	24
AluY	chrX	+	123364769	123365080	311	150.71	133.301	3.71746	42	1	3.06768	6	0	0.202087	0.116487	130	1116	128	960	2	26	0.0633803	9	142	9	133	0	0
AluY	chrX	-	12522462	12522774	312	128.413	111.986	5.8092	12	14	1.84893	0	0	0	0.0823864	29	352	11	151	18	172	0	0	0	0	0	0	0
AluSq	chrX	+	128858754	128859058	304	98.7791	84.1061	5.43838	15	5	1.45968	0	0	0	0.0859031	39	454	31	234	8	181	0	0	0	0	0	0	0
AluY	chrX	-	128932504	128932801	297	93.1203	78.8494	3.75364	8	17	1.86761	1	2	0.105807	0.173401	103	594	31	204	72	287	0.169492	10	59	0	0	10	49
AluY	chrX	+	129814850	129815148	298	143.23	126.121	5.96408	29	0	2.15916	0	0	0	0.225764	170	753	170	583	0	0	0	0	0	0	0	0	0
AluY	chrX	+	132339979	132340297	318	97.5939	82.9861	3.8092	24	2	1.81405	0	3	0.0988195	0.0855615	32	374	32	297	0	45	0	0	84	0	0	0	84
AluY	chrX	-	132389002	132389309	307	96.6309	82.1503	4.57286	0	22	1.58996	1	0	0.0341201	0.0355872	20	562	0	0	20	542	0.0888889	4	45	0	0	4	41
AluY	chrX	-	132432264	132432573	309	199.94	181.312	5.03613	0	46	3.30295	0	2	0.0677985	0.10687	56	524	0	0	56	468	0.115385	3	26	0	0	3	23
AluSx	chrX	+	133359062	133359360	298	93.8401	79.5294	5.36613	15	4	1.41462	0	0	0	0.0721154	30	416	18	297	12	89	0	0	0	0	0	0	0
AluSx	chrX	+	133430167	133430472	305	85.65	72.0215	2.60519	32	2	2.47333	8	3	0.377782	0.11869	87	733	79	599	8	47	0.079602	16	201	16	135	0	50
FLAM	chrX	+	136348143	136348200	57	262.876	243.106	2.88976	100	1	39.3142	25	3	5.14555	0.140163	4081	29116	628	3115	3453	21920	0.131579	235	1786	75	536	160	1015
AluSg	chrX	-	140511717	140512026	309	88.1182	74.264	2.88887	0	31	2.2259	3	5	0.271194	0.187097	87	465	0	0	87	378	0.0764706	13	170	0	0	13	157
AluY	chrX	-	142794386	142794676	290	93.1203	78.8494	3.75364	5	20	1.91269	2	1	0.108361	0.131376	85	647	22	115	63	447	0.180328	11	61	11	50	0	0
AluYb8	chrX	+	144671999	144672313	314	97.5939	82.9861	3.8092	24	2	1.83716	3	0	0.100078	0.225919	129	571	125	431	4	11	0.195122	32	164	4	21	28	111
AluY	chrX	-	145645393	145645704	311	98.7791	84.1061	5.43838	1	19	1.42683	0	0	0	0.142609	82	575	16	73	66	420	0	0	1	0	1	0	0
AluY	chrX	-	147201528	147201842	314	430.301	408.646	4.98242	0	104	7.34863	4	2	0.200157	0.147736	385	2606	0	0	385	2221	0.115741	25	216	14	120	11	71
AluYb8	chrX	+	149204076	149204396	320	139.672	122.689	5.0588	26	5	2.14939	0	1	0.032734	0.281583	185	657	162	384	23	88	0	0	2	0	2	0	0
AluSx	chrX	+	149721421	149721709	288	143.696	126.563	4.02661	2	36	2.92748	2	2	0.145484	0.068421	13	190	9	82	4	95	0.0493827	4	81	2	44	2	33
AluSc	chrX	+	149888823	149889134	311	130.07	113.48	4.96408	29	0	2.0689	0	1	0.0336812	0.110145	38	345	38	307	0	0	0.2	1	5	1	4	0	0
AluY	chrX	+	150375919	150376216	297	106.154	91.007	4.69586	15	9	1.79291	1	0	0.0352689	0.186186	124	666	91	322	33	220	0.30303	10	33	3	1	7	22
AluSp	chrX	+	151396947	151397242	295	157.286	139.623	4.13494	41	0	3.08365	2	2	0.142032	0.24474	221	903	219	655	2	27	0.112903	7	62	5	37	2	18
AluY	chrX	-	153178791	153179101	310	83.9622	70.535	5.20978	2	15	1.21672	0	0	0	0.188295	74	393	6	30	68	289	0	0	0	0	0	0	0
AluJb	chrX	-	154131527	154131838	311	541.117	518.436	5.46906	125	0	8.91769	2	3	0.168406	0.0233645	5	214	5	205	0	4	0.0405405	3	74	3	47	0	24
AluSc	chrX	+	15726949	15727246	297	276.966	257.037	4.6162	65	4	5.1546	5	0	0.176345	0.112407	212	1886	208	1649	4	25	0.156463	23	147	18	106	5	18
AluY	chrX	-	15896857	15897158	301	83.8984	70.4843	2.03613	3	43	3.39074	2	21	0.800405	0.197115	246	1248	5	35	241	967	0.223856	137	612	5	38	132	437
AluSx	chrX	-	23902934	23903227	293	263.711	243.918	3.15431	1	91	6.96663	10	11	0.750758	0.151566	179	1181	5	28	174	974	0.146417	47	321	3	82	44	192
AluSc	chrX	-	31706603	31706906	303	118.535	102.583	5.69586	0	24	1.7574	0	0	0	0.0885093	57	644	0	0	57	587	0	0	0	0	0	0	0
AluSx	chrX	+	33270893	33271197	304	92.0128	77.8519	4.05071	5	18	1.67864	2	0	0.0689136	0.139912	95	679	9	118	86	466	0.222222	4	18	0	0	4	14
AluSp	chrX	-	36217035	36217337	302	332.219	311.505	4.65866	1	82	6.09781	1	5	0.20811	0.146113	109	746	2	19	107	618	0.228571	16	70	0	0	16	54
AluSx	chrX	+	36604291	36604595	304	83.8984	70.4843	2.03613	2	44	3.35728	7	16	0.792506	0.010118	6	593	6	120	0	467	0.0435644	22	505	18	409	4	74
AluSx	chrX	-	39362818	39363122	304	84.2261	70.7458	3.63567	0	23	1.67864	1	2	0.10337	0.156028	110	705	1	44	109	551	0.136842	13	95	8	60	5	22
AluSx	chrX	+	39732218	39732521	303	166.391	148.467	4.20289	41	2	3.14868	1	3	0.138282	0.102845	47	457	41	359	6	51	0.166667	4	24	4	20	0	0
AluSp	chrX	-	40614632	40614941	309	121.26	105.152	3.82576	6	27	2.36951	1	3	0.135597	0.156725	134	855	28	194	106	527	0.0588235	2	34	2	32	0	0
AluY	chrX	+	41167965	41168264	299	86.1142	72.4694	3.43172	21	4	1.85512	3	1	0.140132	0.198437	127	640	113	421	14	92	0.142857	13	91	12	62	1	16
AluSx	chrX	+	41182541	41182850	309	438.374	416.631	3.90691	11	116	9.11901	13	4	0.576287	0.0127119	9	708	8	307	1	392	0.0100251	4	399	4	395	0	0
AluSx	chrX	-	44536816	44537077	261	809.843	785.177	6.00144	0	181	15.3865	0	5	0.200668	0.0169014	12	710	8	53	4	645	0.0810811	6	74	0	0	6	68
AluJo	chrX	+	45592743	45593037	294	487.943	465.658	4.49187	0	127	9.58427	5	6	0.391917	0	0	0	0	0	0	0	0.0895522	12	134	8	42	4	80
AluY	chrX	+	46027871	46028161	290	498.243	475.837	5.36167	116	0	8.87488	3	2	0.180601	0.173428	778	4486	778	3708	0	0	0.147651	22	149	6	79	16	48
AluSc	chrX	+	47282691	47282948	257	95.2081	80.7768	2.51476	36	4	3.45326	14	0	0.570615	0.120548	88	730	75	562	13	80	0.116418	39	335	39	296	0	0
tRNA-Gly-GGG	chrX	-	47547057	47547115	58	138.479	121.567	4.56272	22	11	12.6238	2	0	0.361202	0.00724638	3	414	3	328	0	83	0	0	13	0	13	0	0
AluSx	chrX	+	48165122	48165446	324	88.9012	74.9408	5.29007	18	0	1.23262	0	0	0	0.0575916	22	382	15	317	7	43	0	0	0	0	0	0	0
AluSg	chrX	-	48827477	48827774	297	123.474	107.264	5.75364	11	14	1.86761	0	0	0	0.198128	127	641	58	232	69	282	0.190476	4	21	0	0	4	17
AluJb	chrX	-	49063853	49063984	131	108.657	93.3375	5.57286	3	19	3.7261	0	0	0	0.195652	45	230	17	84	28	101	0	0	0	0	0	0	0
AluSx	chrX	-	49254367	49254609	242	242.009	222.602	6.71134	3	46	4.49245	0	0	0	0.0892857	105	1176	14	183	91	888	0	0	0	0	0	0	0
MIR3	chrX	+	49255988	49256139	151	89.422	75.4284	2.64645	0	35	5.14273	5	6	0.76307	0.0460526	7	152	2	91	5	54	0.0425532	6	141	4	102	2	33
AluY	chrX	-	50819053	50819359	306	93.8401	79.5294	5.36613	3	16	1.37764	0	0	0	0.202817	72	355	0	3	72	280	0	0	0	0	0	0	0
AluSc	chrX	-	53959897	53960196	299	130.07	113.48	4.96408	25	4	2.15194	0	1	0.035033	0.0283688	4	141	0	28	4	109	0.107143	3	28	0	0	3	25
AluSx	chrX	+	54059369	54059676	307	106.154	91.007	4.69586	22	2	1.7345	1	0	0.0341201	0.0949868	36	379	36	325	0	18	0	0	0	0	0	0	0
AluJb	chrX	+	54078009	54078176	167	94.7938	80.4255	3.54076	27	0	3.58715	0	4	0.250895	0	0	28	0	18	0	10	0	0	16	0	0	0	16
AluYb8	chrX	-	6446374	6446692	318	93.8401	79.5294	5.36613	11	8	1.32565	0	0	0	0.206637	137	663	107	436	30	90	0	0	0	0	0	0	0
AluY	chrX	+	67651611	67651922	311	139.672	122.689	5.0588	30	1	2.21159	1	0	0.0336812	0.213663	147	688	131	439	16	102	0.26087	18	69	0	0	18	51
AluSc	chrX	+	70323069	70323363	294	105.414	90.3403	3.47384	30	1	2.33947	4	1	0.178144	0.0840708	76	904	75	827	1	1	0.137255	14	102	14	88	0	0
AluSg/x	chrX	+	70417816	70417972	156	96.6309	82.1503	4.57286	22	0	3.12897	1	0	0.0671466	0.207709	97	467	97	370	0	0	0	0	0	0	0	0	0
AluSc	chrX	-	71169758	71170059	301	84.1189	70.692	3.22424	10	16	1.9165	2	3	0.174001	0.15367	67	436	28	169	39	200	0.154639	15	97	3	38	12	44
AluY	chrX	+	71227746	71228042	296	128.413	111.986	5.8092	18	8	1.94888	0	0	0	0.245968	183	744	144	432	39	129	0	0	0	0	0	0	0
AluY	chrX	+	77005383	77005684	301	143.696	126.563	4.02661	33	5	2.80104	4	0	0.139201	0.135371	124	916	103	701	21	91	0.0625	2	32	2	30	0	0
AluY	chrX	+	88114206	88114435	229	158.047	140.349	6.10393	32	0	3.1004	0	0	0	0.11981	101	843	100	733	1	9	0	0	0	0	0	0	0
AluSx	chrY	-	10629576	10629870	294	163.892	146.025	2.30175	4	77	6.1128	5	29	1.21138	0.108299	184	1699	1	43	183	1472	0.0972222	63	648	0	11	63	574
AluY	chrY	+	4695812	4696106	294	123.474	107.264	5.75364	2	23	1.88667	0	0	0	0.259366	180	694	10	20	170	494	0	0	0	0	0	0	0
AluY	chrY	+	7627816	7628132	316	88.9012	74.9408	5.29007	0	18	1.26383	0	0	0	0.14346	68	474	0	0	68	406	0	0	0	0	0	0	0
