# Supplementary material for: SINE transcription by RNA polymerase III is suppressed by histone methylation but not by DNA methylation
Source: Nat Commun. 2015 Mar 23;6:6569. doi: 10.1038/ncomms7569 (PMC4382998; doi:10.1038/ncomms7569)
Supplement: Supplementary Dataset 2 — Details of individual experiments testing how Alu translocation assays respond to 5-azacytidine and bleomycin. Students t-test was used to calculate the p-values for three independent biological replicates. [file ncomms7569-s3.xlsx]

## Sheet: SupplementaryData2
Supplementary Data 2
Experiment	Cells Seeded	Treatment	No. of colonies			Average No. of colonies	Cell count after 48hrs	Average corrected for loss of viability	Translocation Frequency	Normalising to control plates	Average	Standard Deviation	t-test
1	1600000	Mock	82	108	94	94.6667	12000000	94.6667	5.91667e-05	1
2	1600000		103	85	85	91	8200000	91	5.6875e-05	1
3	800000		21	15	21	19	2560000	19	2.375e-05	1	1	0
1	1600000	5-Azacytidine	79	95	90	88	4820000	219.087	0.000136929	2.3143
2	1600000		98	97	93	96	4200000	187.429	0.000117143	2.05965
3	800000		21	19	20	20	1420000	36.0563	4.50704e-05	1.8977	2.09055	0.210011	0.000845907
1	1600000	Bleomycin	23	24	20	22.3333	2740000	97.8102	6.11314e-05	1.03321
2	1600000		19	20	17	18.6667	2000000	76.5333	4.78333e-05	0.841026
3	800000		3	2	4	3	500000	15.36	1.92e-05	0.808421	0.894218	0.121467	0.205946
